# Supplementary material for: Two new species of the Phanaeus endymion species group (Coleoptera, Scarabaeidae, Scarabaeinae)
Source: Zookeys. 2017 Sep 26;(702):113–35. doi: 10.3897/zookeys.702.14728 (PMC5673967; doi:10.3897/zookeys.702.14728)
Supplement: XML Treatment for Phanaeus halffterorum [file zookeys.702.14728-treatment1.xml]

<!DOCTYPE tp:taxon-treatment
  PUBLIC "-//TaxonX//DTD Taxonomic Treatment Publishing DTD v0 20100105//EN" "tax-treatment-NSO.dtd">
<tp:taxon-treatment xmlns:tp="http://www.plazi.org/taxpub"><tp:treatment-meta><kwd-group><label>Taxon classification</label><kwd><named-content xmlns:xlink="http://www.w3.org/1999/xlink" content-type="kingdom">Animalia</named-content></kwd><kwd><named-content xmlns:xlink="http://www.w3.org/1999/xlink" content-type="order">Coleoptera</named-content></kwd><kwd><named-content xmlns:xlink="http://www.w3.org/1999/xlink" content-type="family">Scarabaeidae</named-content></kwd></kwd-group><mixed-citation publication-type="journal"><person-group><name><surname>Moctezuma</surname><given-names>Victor</given-names></name><name><surname>Sánchez-Huerta</surname><given-names>José Luis</given-names></name><name><surname>Halffter</surname><given-names>Gonzalo</given-names></name></person-group><article-title>Two new species of the <italic><tp:taxon-name><tp:taxon-name-part taxon-name-part-type="genus" reg="Phanaeus">Phanaeus</tp:taxon-name-part> <tp:taxon-name-part taxon-name-part-type="species" reg="endymion">endymion</tp:taxon-name-part></tp:taxon-name></italic> species group (<tp:taxon-name><tp:taxon-name-part taxon-name-part-type="order">Coleoptera</tp:taxon-name-part></tp:taxon-name>, <tp:taxon-name><tp:taxon-name-part taxon-name-part-type="family">Scarabaeidae</tp:taxon-name-part></tp:taxon-name>, <tp:taxon-name><tp:taxon-name-part taxon-name-part-type="subfamily">Scarabaeinae</tp:taxon-name-part></tp:taxon-name>)</article-title><source>Zookeys</source><day>26</day><month>9</month><year>2017</year><volume>2017</volume><issue>702</issue><fpage>113</fpage><lpage>135</lpage><pub-id pub-id-type="doi">10.3897/zookeys.702.14728</pub-id></mixed-citation></tp:treatment-meta><tp:nomenclature><tp:taxon-name>
            <tp:taxon-name-part taxon-name-part-type="genus" reg="Phanaeus">Phanaeus</tp:taxon-name-part>
            <tp:taxon-name-part taxon-name-part-type="species" reg="halffterorum">halffterorum</tp:taxon-name-part>
          </tp:taxon-name><tp:taxon-authority>Edmonds, 1979</tp:taxon-authority><xref ref-type="fig" rid="F1">Figs 1</xref><xref ref-type="fig" rid="F2">, 2</xref><xref ref-type="fig" rid="F3">, 3</xref><xref ref-type="fig" rid="F4">, 4</xref><tp:nomenclature-citation-list><tp:nomenclature-citation><tp:taxon-name>
                <tp:taxon-name-part taxon-name-part-type="genus" reg="Phanaeus">Phanaeus</tp:taxon-name-part> <tp:taxon-name-part taxon-name-part-type="species" reg="halffterorum">halffterorum</tp:taxon-name-part></tp:taxon-name><comment>: <xref ref-type="bibr" rid="B8">Edmonds (1979</xref>: 99; <italic>partim</italic>), <xref ref-type="bibr" rid="B13">Halffter and Edmonds (1982</xref>: 88–89), <xref ref-type="bibr" rid="B2">Anduaga and Halffter (1991</xref>: 157), <xref ref-type="bibr" rid="B5">Delgado-Castillo et al. (1993</xref>: 125), <xref ref-type="bibr" rid="B9">Edmonds (1994</xref>: 39–43, 101), <xref ref-type="bibr" rid="B1">Anduaga (2000</xref>: 125, 130), <xref ref-type="bibr" rid="B3">Arnaud (2002</xref>: 95–96), <xref ref-type="bibr" rid="B10">Edmonds (2003</xref>: 61, 65), <xref ref-type="bibr" rid="B11">Edmonds (2006</xref>: 31, 34, 36), <xref ref-type="bibr" rid="B4">Ceballos et al. (2009</xref>: 397), <xref ref-type="bibr" rid="B12">Edmonds and Zídek (2012</xref>: 3, 5, 12, 52, 54), <xref ref-type="bibr" rid="B7">Deloya et al. (2014</xref>: 77), <xref ref-type="bibr" rid="B17">Moctezuma and Halffter (2017</xref>: 52, 54–55), <xref ref-type="bibr" rid="B15">Lizardo et al. (in press)</xref>.</comment></tp:nomenclature-citation></tp:nomenclature-citation-list></tp:nomenclature><tp:treatment-sec sec-type="type material" id="SECID0EQAAE"><title>Type material examined</title><p>(5 ♂♂, 2 ♀♀). Paratypes (<named-content xmlns:xlink="http://www.w3.org/1999/xlink" content-type="dwc:institutional_code" xlink:type="simple">TAMU</named-content>): 2 ♂♂, 2 ♀♀ labeled “MEXICO: Mexico, 5 km E Temascaltepec, Real de Arriba, 2200 m, 10-VII-1976, Fungus, oak-pine forest, W.D. Edmonds, P. Reyes, B. Kohlmann cols.”; 2 ♂♂ labeled “MEXICO: Mexico, 8 km W Temascaltepec, 2360 m, 11-VII-76, Fungus in pine-oak forest, W.D. Edmonds, P. Reyes and B. Kohlmann cols.”; 1 ♂ labeled “Real de Arriba, Dist. Temascaltepec, Edo. Mex., VII-1932, 6300 ft, Mexico D.F., Hinton Coll. B.M.1939-583”.</p><fig id="F1" position="float" orientation="portrait"><label>Figure 1.</label><caption><p>
                <italic><tp:taxon-name><tp:taxon-name-part taxon-name-part-type="genus" reg="Phanaeus">Phanaeus</tp:taxon-name-part> <tp:taxon-name-part taxon-name-part-type="species" reg="halffterorum">halffterorum</tp:taxon-name-part></tp:taxon-name></italic> major male, dorsal view (paratype).</p></caption><graphic xmlns:xlink="http://www.w3.org/1999/xlink" xlink:href="zookeys-702-113-g001.jpg" position="float" orientation="portrait" xlink:type="simple" id="oo_157902.jpg"/></fig><fig id="F2" position="float" orientation="portrait"><label>Figure 2.</label><caption><p>
                <italic><tp:taxon-name><tp:taxon-name-part taxon-name-part-type="genus" reg="Phanaeus">Phanaeus</tp:taxon-name-part> <tp:taxon-name-part taxon-name-part-type="species" reg="halffterorum">halffterorum</tp:taxon-name-part></tp:taxon-name></italic> major male, lateral view (paratype).</p></caption><graphic xmlns:xlink="http://www.w3.org/1999/xlink" xlink:href="zookeys-702-113-g002.jpg" position="float" orientation="portrait" xlink:type="simple" id="oo_157903.jpg"/></fig><fig id="F3" position="float" orientation="portrait"><label>Figure 3.</label><caption><p>Lamella copulatrix of <italic><tp:taxon-name><tp:taxon-name-part taxon-name-part-type="genus" reg="Phanaeus">Phanaeus</tp:taxon-name-part> <tp:taxon-name-part taxon-name-part-type="species" reg="halffterorum">halffterorum</tp:taxon-name-part></tp:taxon-name></italic> (paratype). Abbreviations: <abbrev xmlns:xlink="http://www.w3.org/1999/xlink" xlink:title="left lobe" id="ABBRID0E5CAE" xlink:type="simple">LL</abbrev>: left lobe, <abbrev xmlns:xlink="http://www.w3.org/1999/xlink" xlink:title="central ridge" id="ABBRID0ECDAE" xlink:type="simple">CR</abbrev>: central ridge, <abbrev xmlns:xlink="http://www.w3.org/1999/xlink" xlink:title="right lobe" id="ABBRID0EGDAE" xlink:type="simple">RL</abbrev>: right lobe.</p></caption><graphic xmlns:xlink="http://www.w3.org/1999/xlink" xlink:href="zookeys-702-113-g003.jpg" position="float" orientation="portrait" xlink:type="simple" id="oo_157904.jpg"/></fig><fig id="F4" position="float" orientation="portrait"><label>Figure 4.</label><caption><p>
                <italic><tp:taxon-name><tp:taxon-name-part taxon-name-part-type="genus" reg="Phanaeus">Phanaeus</tp:taxon-name-part> <tp:taxon-name-part taxon-name-part-type="species" reg="halffterorum">halffterorum</tp:taxon-name-part></tp:taxon-name></italic> female, dorsal view (paratype).</p></caption><graphic xmlns:xlink="http://www.w3.org/1999/xlink" xlink:href="zookeys-702-113-g004.jpg" position="float" orientation="portrait" xlink:type="simple" id="oo_157905.jpg"/></fig></tp:treatment-sec><tp:treatment-sec sec-type="distribution" id="SECID0EHEAE"><title>Distribution and ecology.</title><p>This species is known from the environs of Temascaltepec, State of Mexico (Fig. <xref ref-type="fig" rid="F5">5</xref>), and inhabits pine-oak forests from 2200–2360 m. a.s.l. <italic><tp:taxon-name><tp:taxon-name-part taxon-name-part-type="genus" reg="Phanaeus">Phanaeus</tp:taxon-name-part> <tp:taxon-name-part taxon-name-part-type="species" reg="halffterorum">halffterorum</tp:taxon-name-part></tp:taxon-name></italic> is considered a mycetophagous species (<xref ref-type="bibr" rid="B8">Edmonds 1979</xref>, <xref ref-type="bibr" rid="B9">1994</xref>, <xref ref-type="bibr" rid="B13">Halffter and Edmonds 1982</xref>).</p><fig id="F5" position="float" orientation="portrait"><label>Figure 5.</label><caption><p>Distribution of <italic><tp:taxon-name><tp:taxon-name-part taxon-name-part-type="genus" reg="Phanaeus">Phanaeus</tp:taxon-name-part> <tp:taxon-name-part taxon-name-part-type="species" reg="halffterorum">halffterorum</tp:taxon-name-part></tp:taxon-name></italic> (red triangle), <italic><tp:taxon-name><tp:taxon-name-part taxon-name-part-type="genus" reg="Phanaeus">P.</tp:taxon-name-part> <tp:taxon-name-part taxon-name-part-type="species" reg="bravoensis">bravoensis</tp:taxon-name-part></tp:taxon-name></italic> sp. n. (blue circle) and <italic><tp:taxon-name><tp:taxon-name-part taxon-name-part-type="genus" reg="Phanaeus">P.</tp:taxon-name-part> <tp:taxon-name-part taxon-name-part-type="species" reg="huichol">huichol</tp:taxon-name-part></tp:taxon-name></italic> sp. n. (purple diamonds).</p></caption><graphic xmlns:xlink="http://www.w3.org/1999/xlink" xlink:href="zookeys-702-113-g005.jpg" position="float" orientation="portrait" xlink:type="simple" id="oo_157906.jpg"/></fig></tp:treatment-sec><ref-list><ref id="B8"><mixed-citation xmlns:xlink="http://www.w3.org/1999/xlink" xlink:type="simple">
          <person-group><name name-style="western"><surname>Edmonds</surname><given-names>WD</given-names></name></person-group> (<year>1979</year>) <article-title>A new species of <italic><tp:taxon-name><tp:taxon-name-part taxon-name-part-type="genus">Phanaeus</tp:taxon-name-part></tp:taxon-name></italic> from Mexico (<tp:taxon-name><tp:taxon-name-part taxon-name-part-type="order">Coleoptera</tp:taxon-name-part></tp:taxon-name>: <tp:taxon-name><tp:taxon-name-part taxon-name-part-type="family">Scarabaeidae</tp:taxon-name-part></tp:taxon-name>).</article-title> <source>Pan-Pacific Entomologist</source> <volume>55</volume>(<issue>2</issue>): <fpage>99</fpage>–<lpage>105</lpage>.</mixed-citation></ref><ref id="B13"><mixed-citation xmlns:xlink="http://www.w3.org/1999/xlink" xlink:type="simple">
          <person-group><name name-style="western"><surname>Halffter</surname><given-names>G</given-names></name><name name-style="western"><surname>Edmonds</surname><given-names>WD</given-names></name></person-group> (<year>1982</year>) <source>The nesting behavior of dung beetles (<tp:taxon-name><tp:taxon-name-part taxon-name-part-type="subfamily">Scarabaeinae</tp:taxon-name-part></tp:taxon-name>). An ecological and evolutive approach.</source> <publisher-name>Instituto de Ecología</publisher-name>, <publisher-loc>Mexico City</publisher-loc>, <size units="page">176 pp</size>.</mixed-citation></ref><ref id="B2"><mixed-citation xmlns:xlink="http://www.w3.org/1999/xlink" xlink:type="simple">
          <person-group><name name-style="western"><surname>Anduaga</surname><given-names>S</given-names></name><name name-style="western"><surname>Halffter</surname><given-names>G</given-names></name></person-group> (<year>1991</year>) <article-title>Micofagia en <tp:taxon-name><tp:taxon-name-part taxon-name-part-type="family">Scarabaeidae</tp:taxon-name-part></tp:taxon-name>.</article-title> In: <person-group><name name-style="western"><surname>Navarrete-Heredia</surname><given-names>JL</given-names></name><name name-style="western"><surname>Quiroz-Rocha</surname><given-names>GA</given-names></name></person-group> (<role>Eds</role>) <issue-title>Memorias del I Simposio Nacional sobre la Interacción Insecto-Hongo, S.</issue-title> <source>M. E. Facultad de Ciencias, IGU, Veracruz</source>, <fpage>151</fpage>–<lpage>169</lpage>.</mixed-citation></ref><ref id="B5"><mixed-citation xmlns:xlink="http://www.w3.org/1999/xlink" xlink:type="simple">
          <person-group><name name-style="western"><surname>Delgado-Castillo</surname><given-names>L</given-names></name><name name-style="western"><surname>Navarrete-Heredia</surname><given-names>JL</given-names></name><name name-style="western"><surname>Blackaller-Bages</surname><given-names>J</given-names></name></person-group> (<year>1993</year>) <article-title>A new Mexican species of <italic><tp:taxon-name><tp:taxon-name-part taxon-name-part-type="genus">Onthophagus</tp:taxon-name-part></tp:taxon-name></italic> with mycophagous habits (<tp:taxon-name><tp:taxon-name-part taxon-name-part-type="order">Coleoptera</tp:taxon-name-part></tp:taxon-name>: <tp:taxon-name><tp:taxon-name-part taxon-name-part-type="family">Scarabaeidae</tp:taxon-name-part></tp:taxon-name>: <tp:taxon-name><tp:taxon-name-part taxon-name-part-type="subfamily">Scarabaeinae</tp:taxon-name-part></tp:taxon-name>).</article-title> <source>The Coleopterists Bulletin</source> <volume>47</volume>(<issue>2</issue>): <fpage>121</fpage>–<lpage>126</lpage>.</mixed-citation></ref><ref id="B9"><mixed-citation xmlns:xlink="http://www.w3.org/1999/xlink" xlink:type="simple">
          <person-group><name name-style="western"><surname>Edmonds</surname><given-names>WD</given-names></name></person-group> (<year>1994</year>) <article-title>Revision of <italic><tp:taxon-name><tp:taxon-name-part taxon-name-part-type="genus">Phanaeus</tp:taxon-name-part></tp:taxon-name></italic> MacLeay, a New World genus of <tp:taxon-name><tp:taxon-name-part taxon-name-part-type="subfamily">Scarabaeinae</tp:taxon-name-part></tp:taxon-name> dung beetles (<tp:taxon-name><tp:taxon-name-part taxon-name-part-type="order">Coleoptera</tp:taxon-name-part></tp:taxon-name>: <tp:taxon-name><tp:taxon-name-part taxon-name-part-type="family">Scarabaeidae</tp:taxon-name-part></tp:taxon-name>, <tp:taxon-name><tp:taxon-name-part taxon-name-part-type="subfamily">Scarabaeinae</tp:taxon-name-part></tp:taxon-name>).</article-title> <source>Natural History Museum of Los Angeles County, Contributions in Science</source> <volume>443</volume>: <fpage>1</fpage>–<lpage>105</lpage>.</mixed-citation></ref><ref id="B1"><mixed-citation xmlns:xlink="http://www.w3.org/1999/xlink" xlink:type="simple">
          <person-group><name name-style="western"><surname>Anduaga</surname><given-names>S</given-names></name></person-group> (<year>2000</year>) <article-title>Escarabajos coprófagos (<tp:taxon-name><tp:taxon-name-part taxon-name-part-type="order">Coleoptera</tp:taxon-name-part></tp:taxon-name>: <tp:taxon-name><tp:taxon-name-part taxon-name-part-type="superfamily">Scarabaeoidea</tp:taxon-name-part></tp:taxon-name>) asociados a hongos en la Sierra Madre Occidental, Durango, México: con una compilación de las especies micetófagas. Acta Zoológica Mexicana (n.s.</article-title> <source>)</source> <volume>80</volume>: <fpage>119</fpage>–<lpage>130</lpage>.</mixed-citation></ref><ref id="B3"><mixed-citation xmlns:xlink="http://www.w3.org/1999/xlink" xlink:type="simple">
          <person-group><name name-style="western"><surname>Arnaud</surname><given-names>P</given-names></name></person-group> (<year>2002</year>) <source><tp:taxon-name><tp:taxon-name-part taxon-name-part-type="tribe">Phanaeini</tp:taxon-name-part></tp:taxon-name>. Les Coléoptères du Monde, vol. 28.</source> <publisher-name>Hillside Books</publisher-name>, <publisher-loc>Canterbury, Kent</publisher-loc>, <size units="page">151 pp</size>.</mixed-citation></ref><ref id="B10"><mixed-citation xmlns:xlink="http://www.w3.org/1999/xlink" xlink:type="simple">
          <person-group><name name-style="western"><surname>Edmonds</surname><given-names>WD</given-names></name></person-group> (<year>2003</year>) <article-title>Tribu <tp:taxon-name><tp:taxon-name-part taxon-name-part-type="tribe">Phanaeini</tp:taxon-name-part></tp:taxon-name>.</article-title> In: <person-group><name name-style="western"><surname>Morón</surname><given-names>MA</given-names></name></person-group> (<role>Ed.</role>) <issue-title>Atlas de los escarabajos de México.</issue-title> <source><tp:taxon-name><tp:taxon-name-part taxon-name-part-type="order">Coleoptera</tp:taxon-name-part></tp:taxon-name>: <tp:taxon-name><tp:taxon-name-part taxon-name-part-type="superfamily">Lamellicornia</tp:taxon-name-part></tp:taxon-name>. Vol. II Familias <tp:taxon-name><tp:taxon-name-part taxon-name-part-type="family">Scarabaeidae</tp:taxon-name-part></tp:taxon-name>, <tp:taxon-name><tp:taxon-name-part taxon-name-part-type="family">Trogidae</tp:taxon-name-part></tp:taxon-name>, <tp:taxon-name><tp:taxon-name-part taxon-name-part-type="family">Passalidae</tp:taxon-name-part></tp:taxon-name> y <tp:taxon-name><tp:taxon-name-part taxon-name-part-type="family">Lucanidae</tp:taxon-name-part></tp:taxon-name>. Argania Editio, Barcelona</source>, <fpage>58</fpage>–<lpage>65</lpage>.</mixed-citation></ref><ref id="B11"><mixed-citation xmlns:xlink="http://www.w3.org/1999/xlink" xlink:type="simple">
          <person-group><name name-style="western"><surname>Edmonds</surname><given-names>WD</given-names></name></person-group> (<year>2006</year>) <article-title>A new species of <italic><tp:taxon-name><tp:taxon-name-part taxon-name-part-type="genus">Phanaeus</tp:taxon-name-part></tp:taxon-name></italic> Macleay (<tp:taxon-name><tp:taxon-name-part taxon-name-part-type="order">Coleoptera</tp:taxon-name-part></tp:taxon-name>: <tp:taxon-name><tp:taxon-name-part taxon-name-part-type="family">Scarabaeidae</tp:taxon-name-part></tp:taxon-name>: <tp:taxon-name><tp:taxon-name-part taxon-name-part-type="subfamily">Scarabaeinae</tp:taxon-name-part></tp:taxon-name>: <tp:taxon-name><tp:taxon-name-part taxon-name-part-type="tribe">Phanaeini</tp:taxon-name-part></tp:taxon-name>) from Oaxaca, Mexico.</article-title> <source>Zootaxa</source> <volume>1171</volume>: <fpage>31</fpage>–<lpage>37</lpage>.</mixed-citation></ref><ref id="B4"><mixed-citation xmlns:xlink="http://www.w3.org/1999/xlink" xlink:type="simple">
          <person-group><name name-style="western"><surname>Ceballos</surname><given-names>G</given-names></name><name name-style="western"><surname>List</surname><given-names>R</given-names></name><name name-style="western"><surname>Garduño</surname><given-names>G</given-names></name><name name-style="western"><surname>López-Cano</surname><given-names>R</given-names></name><name name-style="western"><surname>Muñozcano-Quintanar</surname><given-names>MJ</given-names></name><name name-style="western"><surname>Collado</surname><given-names>E</given-names></name><name name-style="western"><surname>San-Román</surname><given-names>JE</given-names></name></person-group> (<year>2009</year>) <source>La diversidad biológica del Estado de México. Estudio de estado.</source> <publisher-name>Gobierno del Estado de México</publisher-name>, <publisher-loc>Toluca de Lerdo</publisher-loc>, <size units="page">527 pp</size>. <ext-link xlink:type="simple" ext-link-type="uri" xlink:href="http://www.biodiversidad.gob.mx/region/EEB/estudios.html">http://www.biodiversidad.gob.mx/region/EEB/estudios.html</ext-link></mixed-citation></ref><ref id="B12"><mixed-citation xmlns:xlink="http://www.w3.org/1999/xlink" xlink:type="simple">
          <person-group><name name-style="western"><surname>Edmonds</surname><given-names>WD</given-names></name><name name-style="western"><surname>Zídek</surname><given-names>J</given-names></name></person-group> (<year>2012</year>) <article-title>Taxonomy of <italic><tp:taxon-name><tp:taxon-name-part taxon-name-part-type="genus">Phanaeus</tp:taxon-name-part></tp:taxon-name></italic> revisited: revised keys to and comments on species of the New World dung beetle genus <italic><tp:taxon-name><tp:taxon-name-part taxon-name-part-type="genus">Phanaeus</tp:taxon-name-part></tp:taxon-name></italic> MacLeay, 1819 (<tp:taxon-name><tp:taxon-name-part taxon-name-part-type="order">Coleoptera</tp:taxon-name-part></tp:taxon-name>: <tp:taxon-name><tp:taxon-name-part taxon-name-part-type="family">Scarabaeidae</tp:taxon-name-part></tp:taxon-name>: <tp:taxon-name><tp:taxon-name-part taxon-name-part-type="subfamily">Scarabaeinae</tp:taxon-name-part></tp:taxon-name>: <tp:taxon-name><tp:taxon-name-part taxon-name-part-type="tribe">Phanaeini</tp:taxon-name-part></tp:taxon-name>).</article-title> <source><tp:taxon-name><tp:taxon-name-part taxon-name-part-type="class">Insecta</tp:taxon-name-part></tp:taxon-name> Mundi</source> <volume>274</volume>: <fpage>1</fpage>–<lpage>108</lpage>. <ext-link xlink:type="simple" ext-link-type="uri" xlink:href="http://digitalcommons.unl.edu/insectamundi/784/">http://digitalcommons.unl.edu/insectamundi/784/</ext-link></mixed-citation></ref><ref id="B7"><mixed-citation xmlns:xlink="http://www.w3.org/1999/xlink" xlink:type="simple">
          <person-group><name name-style="western"><surname>Deloya</surname><given-names>C</given-names></name><name name-style="western"><surname>Calvo-Gática</surname><given-names>H</given-names></name><name name-style="western"><surname>García-Díaz</surname><given-names>OJ</given-names></name><name name-style="western"><surname>Rendón-Sosa</surname><given-names>M</given-names></name><name name-style="western"><surname>González-Hilario</surname><given-names>S</given-names></name><name name-style="western"><surname>Aguirre-León</surname><given-names>G</given-names></name></person-group> (<year>2014</year>) <article-title>Capítulo 10. Familia <tp:taxon-name><tp:taxon-name-part taxon-name-part-type="family">Scarabaeidae</tp:taxon-name-part></tp:taxon-name> Latreille, 1802.</article-title> In: <person-group><name name-style="western"><surname>Deloya</surname><given-names>C</given-names></name><name name-style="western"><surname>Covarrubias-Melgar</surname><given-names>D</given-names></name></person-group> (<role>Eds</role>) <issue-title>Escarabajos del estado de Guerrero (Coleoptera: Scarabaeoidea).</issue-title> <source>S y G Editores, Mexico City</source>, <fpage>69</fpage>–<lpage>113</lpage>.</mixed-citation></ref><ref id="B17"><mixed-citation xmlns:xlink="http://www.w3.org/1999/xlink" xlink:type="simple">
          <person-group><name name-style="western"><surname>Moctezuma</surname><given-names>V</given-names></name><name name-style="western"><surname>Halffter</surname><given-names>G</given-names></name></person-group> (<year>2017</year>) <article-title>A new species of <italic><tp:taxon-name><tp:taxon-name-part taxon-name-part-type="genus">Phanaeus</tp:taxon-name-part></tp:taxon-name></italic> Macleay (<tp:taxon-name><tp:taxon-name-part taxon-name-part-type="order">Coleoptera</tp:taxon-name-part></tp:taxon-name>: <tp:taxon-name><tp:taxon-name-part taxon-name-part-type="family">Scarabaeidae</tp:taxon-name-part></tp:taxon-name>: <tp:taxon-name><tp:taxon-name-part taxon-name-part-type="subfamily">Scarabaeinae</tp:taxon-name-part></tp:taxon-name>) from Los Chimalapas, Oaxaca, Mexico.</article-title> <source>The Coleopterists Bulletin</source> <volume>71</volume>(<issue>1</issue>): <fpage>47</fpage>–<lpage>56</lpage>. <ext-link xlink:type="simple" ext-link-type="doi" xlink:href="10.1649/0010-065X-71.1.47">https://doi.org/10.1649/0010-065X-71.1.47</ext-link></mixed-citation></ref><ref id="B15"><mixed-citation xmlns:xlink="http://www.w3.org/1999/xlink" xlink:type="simple">
          <person-group><name name-style="western"><surname>Lizardo</surname><given-names>V</given-names></name><name name-style="western"><surname>Escobar</surname><given-names>F</given-names></name><name name-style="western"><surname>Rojas-Soto</surname><given-names>O</given-names></name></person-group> (<year>in press</year>) Diversity and distribution of <tp:taxon-name><tp:taxon-name-part taxon-name-part-type="tribe">Phanaeini</tp:taxon-name-part></tp:taxon-name> (<tp:taxon-name><tp:taxon-name-part taxon-name-part-type="order">Coleoptera</tp:taxon-name-part></tp:taxon-name>: <tp:taxon-name><tp:taxon-name-part taxon-name-part-type="family">Scarabaeidae</tp:taxon-name-part></tp:taxon-name>: <tp:taxon-name><tp:taxon-name-part taxon-name-part-type="subfamily">Scarabaeinae</tp:taxon-name-part></tp:taxon-name>) in Mexico. Zootaxa.</mixed-citation></ref></ref-list></tp:taxon-treatment>
