# Supplementary material for: Two new species of the Phanaeus endymion species group (Coleoptera, Scarabaeidae, Scarabaeinae)
Source: Zookeys. 2017 Sep 26;(702):113–35. doi: 10.3897/zookeys.702.14728 (PMC5673967; doi:10.3897/zookeys.702.14728)
Supplement: XML Treatment for Phanaeus bravoensis [file zookeys.702.14728-treatment2.xml]

<!DOCTYPE tp:taxon-treatment
  PUBLIC "-//TaxonX//DTD Taxonomic Treatment Publishing DTD v0 20100105//EN" "tax-treatment-NSO.dtd">
<tp:taxon-treatment xmlns:tp="http://www.plazi.org/taxpub"><tp:treatment-meta><kwd-group><label>Taxon classification</label><kwd><named-content xmlns:xlink="http://www.w3.org/1999/xlink" content-type="kingdom">Animalia</named-content></kwd><kwd><named-content xmlns:xlink="http://www.w3.org/1999/xlink" content-type="order">Coleoptera</named-content></kwd><kwd><named-content xmlns:xlink="http://www.w3.org/1999/xlink" content-type="family">Scarabaeidae</named-content></kwd></kwd-group><mixed-citation publication-type="journal"><person-group><name><surname>Moctezuma</surname><given-names>Victor</given-names></name><name><surname>Sánchez-Huerta</surname><given-names>José Luis</given-names></name><name><surname>Halffter</surname><given-names>Gonzalo</given-names></name></person-group><article-title>Two new species of the <italic><tp:taxon-name><tp:taxon-name-part taxon-name-part-type="genus" reg="Phanaeus">Phanaeus</tp:taxon-name-part> <tp:taxon-name-part taxon-name-part-type="species" reg="endymion">endymion</tp:taxon-name-part></tp:taxon-name></italic> species group (<tp:taxon-name><tp:taxon-name-part taxon-name-part-type="order">Coleoptera</tp:taxon-name-part></tp:taxon-name>, <tp:taxon-name><tp:taxon-name-part taxon-name-part-type="family">Scarabaeidae</tp:taxon-name-part></tp:taxon-name>, <tp:taxon-name><tp:taxon-name-part taxon-name-part-type="subfamily">Scarabaeinae</tp:taxon-name-part></tp:taxon-name>)</article-title><source>Zookeys</source><day>26</day><month>9</month><year>2017</year><volume>2017</volume><issue>702</issue><fpage>113</fpage><lpage>135</lpage><pub-id pub-id-type="doi">10.3897/zookeys.702.14728</pub-id></mixed-citation></tp:treatment-meta><tp:nomenclature><tp:taxon-name>
            <tp:taxon-name-part taxon-name-part-type="genus" reg="Phanaeus">Phanaeus</tp:taxon-name-part>
            <tp:taxon-name-part taxon-name-part-type="species" reg="bravoensis">bravoensis</tp:taxon-name-part>
            <object-id xmlns:xlink="http://www.w3.org/1999/xlink" content-type="zoobank" xlink:type="simple">http://zoobank.org/41BF39B8-9D18-4275-9A1A-01BA830C3867</object-id>
          </tp:taxon-name><tp:taxon-status xmlns:xlink="http://www.w3.org/1999/xlink" xlink:type="simple">sp. n.</tp:taxon-status><xref ref-type="fig" rid="F6">Figs 6</xref><xref ref-type="fig" rid="F7">, 7</xref><xref ref-type="fig" rid="F8">, 8</xref><xref ref-type="fig" rid="F9">, 9</xref><xref ref-type="fig" rid="F10">, 10</xref><tp:nomenclature-citation-list><tp:nomenclature-citation><tp:taxon-name>
                <tp:taxon-name-part taxon-name-part-type="genus" reg="Phanaeus">Phanaeus</tp:taxon-name-part> <tp:taxon-name-part taxon-name-part-type="species" reg="halffterorum">halffterorum</tp:taxon-name-part></tp:taxon-name><comment>: <xref ref-type="bibr" rid="B8">Edmonds (1979</xref>: 99; <italic>partim</italic>), <xref ref-type="bibr" rid="B3">Arnaud (2002</xref>: 95–96), <xref ref-type="bibr" rid="B10">Edmonds (2003</xref>: 61, 65), <xref ref-type="bibr" rid="B11">Edmonds (2006</xref>: 31, 34, 36), <xref ref-type="bibr" rid="B6">Deloya et al. (2013</xref>: 90–92), <xref ref-type="bibr" rid="B7">Deloya et al. (2014</xref>: 77, 206), <xref ref-type="bibr" rid="B9">Edmonds (1994</xref>: 39–43, 101), <xref ref-type="bibr" rid="B12">Edmonds and Zídek (2012</xref>: 3, 5, 12, 52, 54), <xref ref-type="bibr" rid="B17">Moctezuma and Halffter (2017</xref>: 52, 54–55), <xref ref-type="bibr" rid="B15">Lizardo et al. (in press)</xref>. <tp:taxon-name><tp:taxon-name-part taxon-name-part-type="genus" reg="Non">Non</tp:taxon-name-part> <tp:taxon-name-part taxon-name-part-type="species" reg="halffterorum">halffterorum</tp:taxon-name-part></tp:taxon-name> Edmonds, 1979.</comment></tp:nomenclature-citation></tp:nomenclature-citation-list></tp:nomenclature><tp:treatment-sec sec-type="type material" id="SECID0EUKAE"><title>Type material</title><p>(17 ♂♂, 13 ♀♀). Holotype major male pinned with genitalia in microvial (Figs <xref ref-type="fig" rid="F6">6</xref>–<xref ref-type="fig" rid="F8">8</xref>): “MEXICO: Guerrero, Chilpancingo de los Bravo, entre Amojileca-Xocomanatlán, V-XI/2014, <named-content xmlns:xlink="http://www.w3.org/1999/xlink" content-type="dwc:verbatimCoordinates" xlink:type="simple"><named-content content-type="geo-json" specific-use="{&#34;type&#34;:&#34;Point&#34;,&#34;coordinates&#34;:[-99.616653,17.561436]}" id="NCID0EFLAE" xlink:type="simple">17°33'41.17"N, 99°36'59.95"W</named-content></named-content>, necrotrampa, bosque de encino-pino, 1860 m, Ernesto L. Huicochea col.”. Paratypes: 5 ♂♂, 1 ♀ same data as holotype; 5 ♂♂, 2 ♀♀ labeled “MEXICO: Guerrero, Chilpancingo, Amojileca, 434559 mE, 1941772 nM, 1772 msnm, bosque de <italic><tp:taxon-name><tp:taxon-name-part taxon-name-part-type="genus" reg="Quercus">Quercus</tp:taxon-name-part></tp:taxon-name></italic>-coníferas, 27/VI/2014, NTP, E. López-Huicochea Col.”; 2 ♂♂, 3 ♀♀ <italic>ídem</italic> except “03/XI/2014”; 4 ♀♀ <italic>ídem</italic> except “1860 msnm, 10/X/2014”; 2 ♂♂ labeled “MEXICO: Guerrero, Chilpancingo, Xocomanatlán, 432832 mE, 1938117 mN, 2100 msnm, bosque de coníferas-<italic><tp:taxon-name><tp:taxon-name-part taxon-name-part-type="genus" reg="Quercus">Quercus</tp:taxon-name-part></tp:taxon-name></italic>, 10/VIII/2014, NTP, E. López-Huicochea Col.”; 1 ♀ <italic>ídem</italic> except “04/IX/2014”; 1 ♂, 2♀♀ labeled “MEXICO: Guerrero, Chilpancingo, La Cimaroa, Ejido Amojileca, 431911 mE, 1939239 mN, 2150 msnm, bosque de <tp:taxon-name><tp:taxon-name-part taxon-name-part-type="genus" reg="Quercus">Quercus</tp:taxon-name-part></tp:taxon-name> magnolifolia, 10/VIII/2014, NTP, E. López-Huicochea Col.”; ”; 2 ♂♂ labeled “MEXICO: Guerrero, Chilpancingo, Acahuizotla, 28/06/2008 – 31/07/2008, veg. encino-pino, sitio 4, NTP IV, Madora Astudillo M col.”.</p><fig id="F6" position="float" orientation="portrait"><label>Figure 6.</label><caption><p>
                <italic><tp:taxon-name><tp:taxon-name-part taxon-name-part-type="genus" reg="Phanaeus">Phanaeus</tp:taxon-name-part> <tp:taxon-name-part taxon-name-part-type="species" reg="bravoensis">bravoensis</tp:taxon-name-part></tp:taxon-name></italic> sp. n. major male, dorsal view (holotype).</p></caption><graphic xmlns:xlink="http://www.w3.org/1999/xlink" xlink:href="zookeys-702-113-g006.jpg" position="float" orientation="portrait" xlink:type="simple" id="oo_157907.jpg"/></fig><!--PageBreak--></tp:treatment-sec><tp:treatment-sec sec-type="Type deposition" id="SECID0E4MAE"><title>Type deposition.</title><p>Holotype 1 ♂ <abbrev xmlns:xlink="http://www.w3.org/1999/xlink" content-type="institution" xlink:title="Colección Entomológica, Instituto de Ecología, A. C., Xalapa, Ver., MX" id="ABBRID0EDNAE" xlink:type="simple">IEXA</abbrev>; paratypes: 1 ♂ <named-content xmlns:xlink="http://www.w3.org/1999/xlink" content-type="dwc:institutional_code" xlink:type="simple">TAMU</named-content>; 1 ♂ <abbrev xmlns:xlink="http://www.w3.org/1999/xlink" xlink:title="JL Sánchez-Huerta Collection, Xalapa, Veracruz, MX" id="ABBRID0ENNAE" xlink:type="simple">JLSHC</abbrev>; 2 ♂♂, 1 ♀ <abbrev xmlns:xlink="http://www.w3.org/1999/xlink" xlink:title="V Moctezuma Collection, Xalapa, Veracruz, MX" id="ABBRID0ERNAE" xlink:type="simple">VMC</abbrev>; 12 ♂♂, 12 ♀♀ temporally deposited in <abbrev xmlns:xlink="http://www.w3.org/1999/xlink" xlink:title="C Deloya Collection - Instituto de Ecología, A. C., Xalapa, Ver., MX" id="ABBRID0EVNAE" xlink:type="simple">CDINECOL</abbrev> (12 paratypes will be permanently deposited in <named-content xmlns:xlink="http://www.w3.org/1999/xlink" content-type="dwc:institutional_code" xlink:type="simple">CNIN</named-content> and 12 paratypes in <named-content xmlns:xlink="http://www.w3.org/1999/xlink" content-type="dwc:institutional_code" xlink:type="simple">FSCA</named-content>).</p></tp:treatment-sec><tp:treatment-sec sec-type="diagnosis" id="SECID0EDOAE"><title>Diagnosis.</title><p>Pronotal granulate sculpturing; major male lacks a tooth in the middle of anterior pronotal margin, pronotal triangle sides curved (Figs <xref ref-type="fig" rid="F6">6</xref>, <xref ref-type="fig" rid="F7">7</xref>); sutural margin of each elytron upturned to form a sharp ridge, which is progressively more elevated posteriorly and prolonged into a small, sharp tooth at apical angle; lamella copulatrix as in Fig. <xref ref-type="fig" rid="F8">8</xref>.</p><fig id="F7" position="float" orientation="portrait"><label>Figure 7.</label><caption><p>
                <italic><tp:taxon-name><tp:taxon-name-part taxon-name-part-type="genus" reg="Phanaeus">Phanaeus</tp:taxon-name-part> <tp:taxon-name-part taxon-name-part-type="species" reg="bravoensis">bravoensis</tp:taxon-name-part></tp:taxon-name></italic> sp. n. major male, lateral view (holotype).</p></caption><graphic xmlns:xlink="http://www.w3.org/1999/xlink" xlink:href="zookeys-702-113-g007.jpg" position="float" orientation="portrait" xlink:type="simple" id="oo_157908.jpg"/></fig></tp:treatment-sec><tp:treatment-sec sec-type="description" id="SECID0ENPAE"><title>Description.</title><p>Holotype length 17.8 mm, width at bases of elytra 9.8 mm. <bold>Head</bold>: Clypeus black with metallic green bright, anterior margin weakly bidentate. Genae metallic green with granular rough sculpturing. Frons with a black cephalic horn, curved posteriorly over pronotum; lateral region of frons is metallic green and weakly rough with no evident punctures. <bold>Pronotum</bold>: Triangular pronotal disc with lateral fossae and dark metallic green coloring, flattened with lateral undulations. Lateral lines of pronotal disc recurved. Granulate sculpturing without punctuation. Posterior pronotal angles very salient, directed posterolaterally and slightly upturned apically. Basal fossae rounded but weakly impressed. <bold>Elytra</bold>: Striae fine, black colored, with small but well defined and regularly separated punctures, shagreened rough sculpturing. Interstriae of opaque appearance, dark metallic green coloring, weakly flattened, with shagreened sculpturing, small weakly impressed punctures and transverse roughness more evident on the first three interstriae. Sutural margin of each elytron forms a sharp ridge, which is elevated posteriorly and prolonged into a small tooth at the apical angle. <bold>Pygidium</bold>: Metallic dark green, glabrous, with weakly impressed small punctures and shagreened rough sculpturing. <bold>Protibia</bold>: Quadridentate with apical spur. <bold>Aedeagus</bold>: Similar to that of the <italic><tp:taxon-name><tp:taxon-name-part taxon-name-part-type="genus" reg="Phanaeus">P.</tp:taxon-name-part> <tp:taxon-name-part taxon-name-part-type="species" reg="endymion">endymion</tp:taxon-name-part></tp:taxon-name></italic> species group. Lamella copulatrix as Fig. <xref ref-type="fig" rid="F8">8</xref>.</p><fig id="F8" position="float" orientation="portrait"><label>Figure 8.</label><caption><p>Lamella copulatrix of <italic><tp:taxon-name><tp:taxon-name-part taxon-name-part-type="genus" reg="Phanaeus">Phanaeus</tp:taxon-name-part> <tp:taxon-name-part taxon-name-part-type="species" reg="bravoensis">bravoensis</tp:taxon-name-part></tp:taxon-name></italic> sp. n. (holotype). Abbreviations: <abbrev xmlns:xlink="http://www.w3.org/1999/xlink" xlink:title="left lobe" id="ABBRID0EBRAE" xlink:type="simple">LL</abbrev>: left lobe, <abbrev xmlns:xlink="http://www.w3.org/1999/xlink" xlink:title="central ridge" id="ABBRID0EFRAE" xlink:type="simple">CR</abbrev>: central ridge, <abbrev xmlns:xlink="http://www.w3.org/1999/xlink" xlink:title="right lobe" id="ABBRID0EJRAE" xlink:type="simple">RL</abbrev>: right lobe.</p></caption><graphic xmlns:xlink="http://www.w3.org/1999/xlink" xlink:href="zookeys-702-113-g008.jpg" position="float" orientation="portrait" xlink:type="simple" id="oo_157909.jpg"/></fig></tp:treatment-sec><tp:treatment-sec sec-type="variation" id="SECID0ESRAE"><title>Variation.</title><p>
            <bold>Minor male (Fig. <xref ref-type="fig" rid="F9">9</xref>)</bold>: Similar to major male, except the cephalic horn smaller or completely reduced to a frontal carina, posterolateral angles of pronotum reduced to small tubercles located on the central part of pronotum and lesser transverse roughness on the interstriae. The tooth on the elytra sutural margin is reduced. <bold>Female (Fig. <xref ref-type="fig" rid="F10">10</xref>)</bold>: As male except head black with green reflections in frons and genae, cephalic carina trituberculate with middle tubercle more elevated, pronotal sculpturing regularly reticular, most of pronotal disk dull black with a well-impressed coarse midline over posterior half of pronotum, pronotal process trituberculate, with the middle tubercle more elevated. <bold>Size of paratypes.</bold> Mean length 15.5 mm (13.3–17.1 mm), mean width 8 mm (6.8–9 mm).</p><fig id="F9" position="float" orientation="portrait"><label>Figure 9.</label><caption><p>
                <italic><tp:taxon-name><tp:taxon-name-part taxon-name-part-type="genus" reg="Phanaeus">Phanaeus</tp:taxon-name-part> <tp:taxon-name-part taxon-name-part-type="species" reg="bravoensis">bravoensis</tp:taxon-name-part></tp:taxon-name></italic> sp. n. minor male, dorsal view (paratype).</p></caption><graphic xmlns:xlink="http://www.w3.org/1999/xlink" xlink:href="zookeys-702-113-g009.jpg" position="float" orientation="portrait" xlink:type="simple" id="oo_157910.jpg"/></fig></tp:treatment-sec><tp:treatment-sec sec-type="etymology" id="SECID0EATAE"><title>Etymology.</title><p>Bravo + <italic>ensis</italic>. Bravo refers to type locality, Chilpancingo de los Bravo.</p></tp:treatment-sec><tp:treatment-sec sec-type="remarks" id="SECID0EITAE"><title>Remarks.</title><p>
            <italic><tp:taxon-name><tp:taxon-name-part taxon-name-part-type="genus" reg="Phanaeus">Phanaeus</tp:taxon-name-part> <tp:taxon-name-part taxon-name-part-type="species" reg="bravoensis">bravoensis</tp:taxon-name-part></tp:taxon-name></italic> is easily distinguished from the closely related <italic><tp:taxon-name><tp:taxon-name-part taxon-name-part-type="genus" reg="Phanaeus">P.</tp:taxon-name-part> <tp:taxon-name-part taxon-name-part-type="species" reg="halffterorum">halffterorum</tp:taxon-name-part></tp:taxon-name></italic> by geographic distribution and morphological characters: <italic><tp:taxon-name><tp:taxon-name-part taxon-name-part-type="genus" reg="Phanaeus">P.</tp:taxon-name-part> <tp:taxon-name-part taxon-name-part-type="species" reg="bravoensis">bravoensis</tp:taxon-name-part></tp:taxon-name></italic> major male lacks a tooth in the middle of anterior pronotal margin and its pronotal triangle sides are curved (Figs <xref ref-type="fig" rid="F6">6</xref>, <xref ref-type="fig" rid="F7">7</xref>), whereas these are straight on <italic><tp:taxon-name><tp:taxon-name-part taxon-name-part-type="genus" reg="Phanaeus">P.</tp:taxon-name-part> <tp:taxon-name-part taxon-name-part-type="species" reg="halffterorum">halffterorum</tp:taxon-name-part></tp:taxon-name></italic> (Figs <xref ref-type="fig" rid="F1">1</xref>, <xref ref-type="fig" rid="F2">2</xref>). Differences are observed between the lamella copulatrix (more developed left lobe in <italic><tp:taxon-name><tp:taxon-name-part taxon-name-part-type="genus" reg="Phanaeus">P.</tp:taxon-name-part> <tp:taxon-name-part taxon-name-part-type="species" reg="halffterorum">halffterorum</tp:taxon-name-part></tp:taxon-name></italic>, strongly developed central ridge and right lobe in <italic><tp:taxon-name><tp:taxon-name-part taxon-name-part-type="genus" reg="Phanaeus">P.</tp:taxon-name-part> <tp:taxon-name-part taxon-name-part-type="species" reg="bravoensis">bravoensis</tp:taxon-name-part></tp:taxon-name></italic>; Figs <xref ref-type="fig" rid="F3">3</xref>, <xref ref-type="fig" rid="F8">8</xref>) and shape of female pronotum. In <italic><tp:taxon-name><tp:taxon-name-part taxon-name-part-type="genus" reg="Phanaeus">P.</tp:taxon-name-part> <tp:taxon-name-part taxon-name-part-type="species" reg="bravoensis">bravoensis</tp:taxon-name-part></tp:taxon-name></italic> mayor female <!--PageBreak--><!--PageBreak--><!--PageBreak-->pronotal midline is stronger impressed; pronotal tubercles are located in similar position and of equal size in <italic><tp:taxon-name><tp:taxon-name-part taxon-name-part-type="genus" reg="Phanaeus">P.</tp:taxon-name-part> <tp:taxon-name-part taxon-name-part-type="species" reg="halffterorum">halffterorum</tp:taxon-name-part></tp:taxon-name></italic>, while pronotal central tubercle is in anterior position and bigger than lateral tubercles in <italic><tp:taxon-name><tp:taxon-name-part taxon-name-part-type="genus" reg="Phanaeus">P.</tp:taxon-name-part> <tp:taxon-name-part taxon-name-part-type="species" reg="bravoensis">bravoensis</tp:taxon-name-part></tp:taxon-name></italic> (Figs <xref ref-type="fig" rid="F4">4</xref>, <xref ref-type="fig" rid="F10">10</xref>).</p><fig id="F10" position="float" orientation="portrait"><label>Figure 10.</label><caption><p>
                <italic><tp:taxon-name><tp:taxon-name-part taxon-name-part-type="genus" reg="Phanaeus">Phanaeus</tp:taxon-name-part> <tp:taxon-name-part taxon-name-part-type="species" reg="bravoensis">bravoensis</tp:taxon-name-part></tp:taxon-name></italic> sp. n. female, dorsal view (paratype).</p></caption><graphic xmlns:xlink="http://www.w3.org/1999/xlink" xlink:href="zookeys-702-113-g010.jpg" position="float" orientation="portrait" xlink:type="simple" id="oo_157911.jpg"/></fig></tp:treatment-sec><tp:treatment-sec sec-type="type locality" id="SECID0ENYAE"><title>Type locality.</title><p>MEXICO, Guerrero, Chilpancingo de los Bravo.</p></tp:treatment-sec><tp:treatment-sec sec-type="distribution" id="SECID0ESYAE"><title>Distribution and Ecology.</title><p>This species occurs in the Sierra Madre del Sur, Guerrero (Fig. <xref ref-type="fig" rid="F5">5</xref>), in coniferous-oak forest between 750–2150 m. a.s.l. Specimens have been collected with carrion and dung baited pitfall traps, and attracted to light. Therefore, <italic><tp:taxon-name><tp:taxon-name-part taxon-name-part-type="genus" reg="Phanaeus">P.</tp:taxon-name-part> <tp:taxon-name-part taxon-name-part-type="species" reg="bravoensis">bravoensis</tp:taxon-name-part></tp:taxon-name></italic> seems to be copronecrophagous (<xref ref-type="bibr" rid="B9">Edmonds 1994</xref>, <xref ref-type="bibr" rid="B6">Deloya et al. 2013</xref>, <xref ref-type="bibr" rid="B7">2014</xref>).</p><!--PageBreak--></tp:treatment-sec><tp:treatment-sec><!--Section generated to contain objects referenced in tp:taxon-treatment.--><fig id="F1" position="float" orientation="portrait"><label>Figure 1.</label><caption><p>
                <italic><tp:taxon-name><tp:taxon-name-part taxon-name-part-type="genus" reg="Phanaeus">Phanaeus</tp:taxon-name-part> <tp:taxon-name-part taxon-name-part-type="species" reg="halffterorum">halffterorum</tp:taxon-name-part></tp:taxon-name></italic> major male, dorsal view (paratype).</p></caption><graphic xmlns:xlink="http://www.w3.org/1999/xlink" xlink:href="zookeys-702-113-g001.jpg" position="float" orientation="portrait" xlink:type="simple" id="oo_157902.jpg"/></fig><fig id="F2" position="float" orientation="portrait"><label>Figure 2.</label><caption><p>
                <italic><tp:taxon-name><tp:taxon-name-part taxon-name-part-type="genus" reg="Phanaeus">Phanaeus</tp:taxon-name-part> <tp:taxon-name-part taxon-name-part-type="species" reg="halffterorum">halffterorum</tp:taxon-name-part></tp:taxon-name></italic> major male, lateral view (paratype).</p></caption><graphic xmlns:xlink="http://www.w3.org/1999/xlink" xlink:href="zookeys-702-113-g002.jpg" position="float" orientation="portrait" xlink:type="simple" id="oo_157903.jpg"/></fig><fig id="F3" position="float" orientation="portrait"><label>Figure 3.</label><caption><p>Lamella copulatrix of <italic><tp:taxon-name><tp:taxon-name-part taxon-name-part-type="genus" reg="Phanaeus">Phanaeus</tp:taxon-name-part> <tp:taxon-name-part taxon-name-part-type="species" reg="halffterorum">halffterorum</tp:taxon-name-part></tp:taxon-name></italic> (paratype). Abbreviations: <abbrev xmlns:xlink="http://www.w3.org/1999/xlink" xlink:title="left lobe" id="ABBRID0E5CAE" xlink:type="simple">LL</abbrev>: left lobe, <abbrev xmlns:xlink="http://www.w3.org/1999/xlink" xlink:title="central ridge" id="ABBRID0ECDAE" xlink:type="simple">CR</abbrev>: central ridge, <abbrev xmlns:xlink="http://www.w3.org/1999/xlink" xlink:title="right lobe" id="ABBRID0EGDAE" xlink:type="simple">RL</abbrev>: right lobe.</p></caption><graphic xmlns:xlink="http://www.w3.org/1999/xlink" xlink:href="zookeys-702-113-g003.jpg" position="float" orientation="portrait" xlink:type="simple" id="oo_157904.jpg"/></fig><fig id="F4" position="float" orientation="portrait"><label>Figure 4.</label><caption><p>
                <italic><tp:taxon-name><tp:taxon-name-part taxon-name-part-type="genus" reg="Phanaeus">Phanaeus</tp:taxon-name-part> <tp:taxon-name-part taxon-name-part-type="species" reg="halffterorum">halffterorum</tp:taxon-name-part></tp:taxon-name></italic> female, dorsal view (paratype).</p></caption><graphic xmlns:xlink="http://www.w3.org/1999/xlink" xlink:href="zookeys-702-113-g004.jpg" position="float" orientation="portrait" xlink:type="simple" id="oo_157905.jpg"/></fig><fig id="F5" position="float" orientation="portrait"><label>Figure 5.</label><caption><p>Distribution of <italic><tp:taxon-name><tp:taxon-name-part taxon-name-part-type="genus" reg="Phanaeus">Phanaeus</tp:taxon-name-part> <tp:taxon-name-part taxon-name-part-type="species" reg="halffterorum">halffterorum</tp:taxon-name-part></tp:taxon-name></italic> (red triangle), <italic><tp:taxon-name><tp:taxon-name-part taxon-name-part-type="genus" reg="Phanaeus">P.</tp:taxon-name-part> <tp:taxon-name-part taxon-name-part-type="species" reg="bravoensis">bravoensis</tp:taxon-name-part></tp:taxon-name></italic> sp. n. (blue circle) and <italic><tp:taxon-name><tp:taxon-name-part taxon-name-part-type="genus" reg="Phanaeus">P.</tp:taxon-name-part> <tp:taxon-name-part taxon-name-part-type="species" reg="huichol">huichol</tp:taxon-name-part></tp:taxon-name></italic> sp. n. (purple diamonds).</p></caption><graphic xmlns:xlink="http://www.w3.org/1999/xlink" xlink:href="zookeys-702-113-g005.jpg" position="float" orientation="portrait" xlink:type="simple" id="oo_157906.jpg"/></fig></tp:treatment-sec><ref-list><ref id="B8"><mixed-citation xmlns:xlink="http://www.w3.org/1999/xlink" xlink:type="simple">
          <person-group><name name-style="western"><surname>Edmonds</surname><given-names>WD</given-names></name></person-group> (<year>1979</year>) <article-title>A new species of <italic><tp:taxon-name><tp:taxon-name-part taxon-name-part-type="genus">Phanaeus</tp:taxon-name-part></tp:taxon-name></italic> from Mexico (<tp:taxon-name><tp:taxon-name-part taxon-name-part-type="order">Coleoptera</tp:taxon-name-part></tp:taxon-name>: <tp:taxon-name><tp:taxon-name-part taxon-name-part-type="family">Scarabaeidae</tp:taxon-name-part></tp:taxon-name>).</article-title> <source>Pan-Pacific Entomologist</source> <volume>55</volume>(<issue>2</issue>): <fpage>99</fpage>–<lpage>105</lpage>.</mixed-citation></ref><ref id="B3"><mixed-citation xmlns:xlink="http://www.w3.org/1999/xlink" xlink:type="simple">
          <person-group><name name-style="western"><surname>Arnaud</surname><given-names>P</given-names></name></person-group> (<year>2002</year>) <source><tp:taxon-name><tp:taxon-name-part taxon-name-part-type="tribe">Phanaeini</tp:taxon-name-part></tp:taxon-name>. Les Coléoptères du Monde, vol. 28.</source> <publisher-name>Hillside Books</publisher-name>, <publisher-loc>Canterbury, Kent</publisher-loc>, <size units="page">151 pp</size>.</mixed-citation></ref><ref id="B10"><mixed-citation xmlns:xlink="http://www.w3.org/1999/xlink" xlink:type="simple">
          <person-group><name name-style="western"><surname>Edmonds</surname><given-names>WD</given-names></name></person-group> (<year>2003</year>) <article-title>Tribu <tp:taxon-name><tp:taxon-name-part taxon-name-part-type="tribe">Phanaeini</tp:taxon-name-part></tp:taxon-name>.</article-title> In: <person-group><name name-style="western"><surname>Morón</surname><given-names>MA</given-names></name></person-group> (<role>Ed.</role>) <issue-title>Atlas de los escarabajos de México.</issue-title> <source><tp:taxon-name><tp:taxon-name-part taxon-name-part-type="order">Coleoptera</tp:taxon-name-part></tp:taxon-name>: <tp:taxon-name><tp:taxon-name-part taxon-name-part-type="superfamily">Lamellicornia</tp:taxon-name-part></tp:taxon-name>. Vol. II Familias <tp:taxon-name><tp:taxon-name-part taxon-name-part-type="family">Scarabaeidae</tp:taxon-name-part></tp:taxon-name>, <tp:taxon-name><tp:taxon-name-part taxon-name-part-type="family">Trogidae</tp:taxon-name-part></tp:taxon-name>, <tp:taxon-name><tp:taxon-name-part taxon-name-part-type="family">Passalidae</tp:taxon-name-part></tp:taxon-name> y <tp:taxon-name><tp:taxon-name-part taxon-name-part-type="family">Lucanidae</tp:taxon-name-part></tp:taxon-name>. Argania Editio, Barcelona</source>, <fpage>58</fpage>–<lpage>65</lpage>.</mixed-citation></ref><ref id="B11"><mixed-citation xmlns:xlink="http://www.w3.org/1999/xlink" xlink:type="simple">
          <person-group><name name-style="western"><surname>Edmonds</surname><given-names>WD</given-names></name></person-group> (<year>2006</year>) <article-title>A new species of <italic><tp:taxon-name><tp:taxon-name-part taxon-name-part-type="genus">Phanaeus</tp:taxon-name-part></tp:taxon-name></italic> Macleay (<tp:taxon-name><tp:taxon-name-part taxon-name-part-type="order">Coleoptera</tp:taxon-name-part></tp:taxon-name>: <tp:taxon-name><tp:taxon-name-part taxon-name-part-type="family">Scarabaeidae</tp:taxon-name-part></tp:taxon-name>: <tp:taxon-name><tp:taxon-name-part taxon-name-part-type="subfamily">Scarabaeinae</tp:taxon-name-part></tp:taxon-name>: <tp:taxon-name><tp:taxon-name-part taxon-name-part-type="tribe">Phanaeini</tp:taxon-name-part></tp:taxon-name>) from Oaxaca, Mexico.</article-title> <source>Zootaxa</source> <volume>1171</volume>: <fpage>31</fpage>–<lpage>37</lpage>.</mixed-citation></ref><ref id="B6"><mixed-citation xmlns:xlink="http://www.w3.org/1999/xlink" xlink:type="simple">
          <person-group><name name-style="western"><surname>Deloya</surname><given-names>C</given-names></name><name name-style="western"><surname>Madora-A</surname><given-names>M</given-names></name><name name-style="western"><surname>Covarrubias-M</surname><given-names>D</given-names></name></person-group> (<year>2013</year>) <article-title><tp:taxon-name><tp:taxon-name-part taxon-name-part-type="family">Scarabaeidae</tp:taxon-name-part></tp:taxon-name> y <tp:taxon-name><tp:taxon-name-part taxon-name-part-type="family">Trogidae</tp:taxon-name-part></tp:taxon-name> (<tp:taxon-name><tp:taxon-name-part taxon-name-part-type="order">Coleoptera</tp:taxon-name-part></tp:taxon-name>) necrófilos de Acahuizotla, Guerrero, México.</article-title> <source>Revista Colombiana de Entomología</source> <volume>39</volume>(<issue>1</issue>): <fpage>88</fpage>–<lpage>94</lpage>. <ext-link xlink:type="simple" ext-link-type="uri" xlink:href="http://www.scielo.org.co/scielo.php?script=sci_arttext%26pid=S012004882013000100016">http://www.scielo.org.co/scielo.php?script=sci_arttext&amp;pid=S012004882013000100016</ext-link></mixed-citation></ref><ref id="B7"><mixed-citation xmlns:xlink="http://www.w3.org/1999/xlink" xlink:type="simple">
          <person-group><name name-style="western"><surname>Deloya</surname><given-names>C</given-names></name><name name-style="western"><surname>Calvo-Gática</surname><given-names>H</given-names></name><name name-style="western"><surname>García-Díaz</surname><given-names>OJ</given-names></name><name name-style="western"><surname>Rendón-Sosa</surname><given-names>M</given-names></name><name name-style="western"><surname>González-Hilario</surname><given-names>S</given-names></name><name name-style="western"><surname>Aguirre-León</surname><given-names>G</given-names></name></person-group> (<year>2014</year>) <article-title>Capítulo 10. Familia <tp:taxon-name><tp:taxon-name-part taxon-name-part-type="family">Scarabaeidae</tp:taxon-name-part></tp:taxon-name> Latreille, 1802.</article-title> In: <person-group><name name-style="western"><surname>Deloya</surname><given-names>C</given-names></name><name name-style="western"><surname>Covarrubias-Melgar</surname><given-names>D</given-names></name></person-group> (<role>Eds</role>) <issue-title>Escarabajos del estado de Guerrero (Coleoptera: Scarabaeoidea).</issue-title> <source>S y G Editores, Mexico City</source>, <fpage>69</fpage>–<lpage>113</lpage>.</mixed-citation></ref><ref id="B9"><mixed-citation xmlns:xlink="http://www.w3.org/1999/xlink" xlink:type="simple">
          <person-group><name name-style="western"><surname>Edmonds</surname><given-names>WD</given-names></name></person-group> (<year>1994</year>) <article-title>Revision of <italic><tp:taxon-name><tp:taxon-name-part taxon-name-part-type="genus">Phanaeus</tp:taxon-name-part></tp:taxon-name></italic> MacLeay, a New World genus of <tp:taxon-name><tp:taxon-name-part taxon-name-part-type="subfamily">Scarabaeinae</tp:taxon-name-part></tp:taxon-name> dung beetles (<tp:taxon-name><tp:taxon-name-part taxon-name-part-type="order">Coleoptera</tp:taxon-name-part></tp:taxon-name>: <tp:taxon-name><tp:taxon-name-part taxon-name-part-type="family">Scarabaeidae</tp:taxon-name-part></tp:taxon-name>, <tp:taxon-name><tp:taxon-name-part taxon-name-part-type="subfamily">Scarabaeinae</tp:taxon-name-part></tp:taxon-name>).</article-title> <source>Natural History Museum of Los Angeles County, Contributions in Science</source> <volume>443</volume>: <fpage>1</fpage>–<lpage>105</lpage>.</mixed-citation></ref><ref id="B12"><mixed-citation xmlns:xlink="http://www.w3.org/1999/xlink" xlink:type="simple">
          <person-group><name name-style="western"><surname>Edmonds</surname><given-names>WD</given-names></name><name name-style="western"><surname>Zídek</surname><given-names>J</given-names></name></person-group> (<year>2012</year>) <article-title>Taxonomy of <italic><tp:taxon-name><tp:taxon-name-part taxon-name-part-type="genus">Phanaeus</tp:taxon-name-part></tp:taxon-name></italic> revisited: revised keys to and comments on species of the New World dung beetle genus <italic><tp:taxon-name><tp:taxon-name-part taxon-name-part-type="genus">Phanaeus</tp:taxon-name-part></tp:taxon-name></italic> MacLeay, 1819 (<tp:taxon-name><tp:taxon-name-part taxon-name-part-type="order">Coleoptera</tp:taxon-name-part></tp:taxon-name>: <tp:taxon-name><tp:taxon-name-part taxon-name-part-type="family">Scarabaeidae</tp:taxon-name-part></tp:taxon-name>: <tp:taxon-name><tp:taxon-name-part taxon-name-part-type="subfamily">Scarabaeinae</tp:taxon-name-part></tp:taxon-name>: <tp:taxon-name><tp:taxon-name-part taxon-name-part-type="tribe">Phanaeini</tp:taxon-name-part></tp:taxon-name>).</article-title> <source><tp:taxon-name><tp:taxon-name-part taxon-name-part-type="class">Insecta</tp:taxon-name-part></tp:taxon-name> Mundi</source> <volume>274</volume>: <fpage>1</fpage>–<lpage>108</lpage>. <ext-link xlink:type="simple" ext-link-type="uri" xlink:href="http://digitalcommons.unl.edu/insectamundi/784/">http://digitalcommons.unl.edu/insectamundi/784/</ext-link></mixed-citation></ref><ref id="B17"><mixed-citation xmlns:xlink="http://www.w3.org/1999/xlink" xlink:type="simple">
          <person-group><name name-style="western"><surname>Moctezuma</surname><given-names>V</given-names></name><name name-style="western"><surname>Halffter</surname><given-names>G</given-names></name></person-group> (<year>2017</year>) <article-title>A new species of <italic><tp:taxon-name><tp:taxon-name-part taxon-name-part-type="genus">Phanaeus</tp:taxon-name-part></tp:taxon-name></italic> Macleay (<tp:taxon-name><tp:taxon-name-part taxon-name-part-type="order">Coleoptera</tp:taxon-name-part></tp:taxon-name>: <tp:taxon-name><tp:taxon-name-part taxon-name-part-type="family">Scarabaeidae</tp:taxon-name-part></tp:taxon-name>: <tp:taxon-name><tp:taxon-name-part taxon-name-part-type="subfamily">Scarabaeinae</tp:taxon-name-part></tp:taxon-name>) from Los Chimalapas, Oaxaca, Mexico.</article-title> <source>The Coleopterists Bulletin</source> <volume>71</volume>(<issue>1</issue>): <fpage>47</fpage>–<lpage>56</lpage>. <ext-link xlink:type="simple" ext-link-type="doi" xlink:href="10.1649/0010-065X-71.1.47">https://doi.org/10.1649/0010-065X-71.1.47</ext-link></mixed-citation></ref><ref id="B15"><mixed-citation xmlns:xlink="http://www.w3.org/1999/xlink" xlink:type="simple">
          <person-group><name name-style="western"><surname>Lizardo</surname><given-names>V</given-names></name><name name-style="western"><surname>Escobar</surname><given-names>F</given-names></name><name name-style="western"><surname>Rojas-Soto</surname><given-names>O</given-names></name></person-group> (<year>in press</year>) Diversity and distribution of <tp:taxon-name><tp:taxon-name-part taxon-name-part-type="tribe">Phanaeini</tp:taxon-name-part></tp:taxon-name> (<tp:taxon-name><tp:taxon-name-part taxon-name-part-type="order">Coleoptera</tp:taxon-name-part></tp:taxon-name>: <tp:taxon-name><tp:taxon-name-part taxon-name-part-type="family">Scarabaeidae</tp:taxon-name-part></tp:taxon-name>: <tp:taxon-name><tp:taxon-name-part taxon-name-part-type="subfamily">Scarabaeinae</tp:taxon-name-part></tp:taxon-name>) in Mexico. Zootaxa.</mixed-citation></ref></ref-list></tp:taxon-treatment>
