# Supplementary material for: Two new species of the Phanaeus endymion species group (Coleoptera, Scarabaeidae, Scarabaeinae)
Source: Zookeys. 2017 Sep 26;(702):113–35. doi: 10.3897/zookeys.702.14728 (PMC5673967; doi:10.3897/zookeys.702.14728)
Supplement: XML Treatment for Phanaeus huichol [file zookeys.702.14728-treatment3.xml]

<!DOCTYPE tp:taxon-treatment
  PUBLIC "-//TaxonX//DTD Taxonomic Treatment Publishing DTD v0 20100105//EN" "tax-treatment-NSO.dtd">
<tp:taxon-treatment xmlns:tp="http://www.plazi.org/taxpub"><tp:treatment-meta><kwd-group><label>Taxon classification</label><kwd><named-content xmlns:xlink="http://www.w3.org/1999/xlink" content-type="kingdom">Animalia</named-content></kwd><kwd><named-content xmlns:xlink="http://www.w3.org/1999/xlink" content-type="order">Coleoptera</named-content></kwd><kwd><named-content xmlns:xlink="http://www.w3.org/1999/xlink" content-type="family">Scarabaeidae</named-content></kwd></kwd-group><mixed-citation publication-type="journal"><person-group><name><surname>Moctezuma</surname><given-names>Victor</given-names></name><name><surname>Sánchez-Huerta</surname><given-names>José Luis</given-names></name><name><surname>Halffter</surname><given-names>Gonzalo</given-names></name></person-group><article-title>Two new species of the <italic><tp:taxon-name><tp:taxon-name-part taxon-name-part-type="genus" reg="Phanaeus">Phanaeus</tp:taxon-name-part> <tp:taxon-name-part taxon-name-part-type="species" reg="endymion">endymion</tp:taxon-name-part></tp:taxon-name></italic> species group (<tp:taxon-name><tp:taxon-name-part taxon-name-part-type="order">Coleoptera</tp:taxon-name-part></tp:taxon-name>, <tp:taxon-name><tp:taxon-name-part taxon-name-part-type="family">Scarabaeidae</tp:taxon-name-part></tp:taxon-name>, <tp:taxon-name><tp:taxon-name-part taxon-name-part-type="subfamily">Scarabaeinae</tp:taxon-name-part></tp:taxon-name>)</article-title><source>Zookeys</source><day>26</day><month>9</month><year>2017</year><volume>2017</volume><issue>702</issue><fpage>113</fpage><lpage>135</lpage><pub-id pub-id-type="doi">10.3897/zookeys.702.14728</pub-id></mixed-citation></tp:treatment-meta><tp:nomenclature><tp:taxon-name>
            <tp:taxon-name-part taxon-name-part-type="genus" reg="Phanaeus">Phanaeus</tp:taxon-name-part>
            <tp:taxon-name-part taxon-name-part-type="species" reg="huichol">huichol</tp:taxon-name-part>
            <object-id xmlns:xlink="http://www.w3.org/1999/xlink" content-type="zoobank" xlink:type="simple">http://zoobank.org/EAAACC06-DAD3-4BB3-8790-97A5F96E20F5</object-id>
          </tp:taxon-name><tp:taxon-status xmlns:xlink="http://www.w3.org/1999/xlink" xlink:type="simple">sp. n.</tp:taxon-status><xref ref-type="fig" rid="F11">Figs 11</xref><xref ref-type="fig" rid="F12">, 12</xref><xref ref-type="fig" rid="F13">, 13</xref><xref ref-type="fig" rid="F14">, 14</xref><xref ref-type="fig" rid="F15">, 15</xref><xref ref-type="fig" rid="F16">, 16</xref><xref ref-type="fig" rid="F18">, 18</xref><!--PageBreak--><!--PageBreak--><!--PageBreak--><tp:nomenclature-citation-list><tp:nomenclature-citation><tp:taxon-name>
                <tp:taxon-name-part taxon-name-part-type="genus" reg="Phanaeus">Phanaeus</tp:taxon-name-part> <tp:taxon-name-part taxon-name-part-type="species" reg="endymion">endymion</tp:taxon-name-part></tp:taxon-name><comment>: <xref ref-type="bibr" rid="B9">Edmonds (1994</xref>: 39–44, 101; <italic>partim</italic>), <xref ref-type="bibr" rid="B3">Arnaud (2002</xref>: 94–95), <xref ref-type="bibr" rid="B10">Edmonds (2003</xref>: 61, 65), <xref ref-type="bibr" rid="B19">Quiroz-Rocha et al. (2008</xref>: 29, 33, 34, 36, 37), <xref ref-type="bibr" rid="B12">Edmonds and Zídek (2012</xref>: 1, 3, 5-8, 12, 13, 52, 53), <xref ref-type="bibr" rid="B17">Moctezuma and Halffter (2017</xref>: 47, 52-55), <xref ref-type="bibr" rid="B15">Lizardo et al. (in press)</xref>. <tp:taxon-name><tp:taxon-name-part taxon-name-part-type="genus" reg="Non">Non</tp:taxon-name-part> <tp:taxon-name-part taxon-name-part-type="species" reg="endymion">endymion</tp:taxon-name-part></tp:taxon-name> Harold, 1863.</comment></tp:nomenclature-citation></tp:nomenclature-citation-list></tp:nomenclature><tp:treatment-sec sec-type="type material" id="SECID0ER4AE"><title>Type material</title><p>(12 ♂♂, 8 ♀♀). Holotype major male pinned with genitalia in microvial (Figs <xref ref-type="fig" rid="F11">11</xref>, <xref ref-type="fig" rid="F12">12</xref>): “MEXICO: Jalisco, 3 mi. NE Mazamitla, VII-12-1982, in moist cow dung, Fred G. Andrews col.” Paratypes: 1 ♂, 1 ♀ labeled “MEXICO, Jalisco, Sierra de Talpa (CT), 1470 m, 11/13-VIII-2010, Nogueira col.”; 2 ♂♂ labeled “MEXICO, Jalisco, Mpio. Talpa de Allende, <named-content xmlns:xlink="http://www.w3.org/1999/xlink" content-type="dwc:verbatimCoordinates" xlink:type="simple"><named-content content-type="geo-json" specific-use="{&#34;type&#34;:&#34;Point&#34;,&#34;coordinates&#34;:[-104.766333,20.217611]}" id="NCID0EC5AE" xlink:type="simple">20°13'03.4"N, 104°45'58.8"W</named-content></named-content>, 1655 m, 18–22.vii.09, fungi, WD Edmonds &amp; P. Reyes cols.”; 1 ♂, 1 ♀ labeled “MEXICO, Jalisco, S. Manantlán, 1650 m, 18-20/VII/95, G. Nogueira col.”; 1 ♂, 1 ♀ labeled “MEXICO, Jalisco, Mixtlán, 1758 m, 13-VIII-2012, G. Nogueira col.”; 1 ♂, 1 ♀ labeled “JA: hwy 200, 21 mi S Puerto Vallarta, vii-9,10-84, 2310’, ex fungi, S McCleve, P. Jump cols.”; 1 ♀ labeled “MEX, Jal., 4200’, 10mi SW Autlán, IX.19.71, A. Newton col.”; 1 ♂ labeled “MEXICO: Jalisco, Autlán, Puerto los Mazos, Bosque de galería, 1580m, Necrotrampa, x.2000, H. Bustos col”; 1 ♀ <italic>ídem</italic> except “Encino caducifolio, 1480m, xi.2000”; 1 ♂ labeled “MEXICO: Jalisco, Zapopan, Los Guayaboa (La Guayaba?), BEpert, 1600m, 8.vii.1995, NTP-80, G. Quiroz y J.L. Navarrete cols.”; 1 ♀ <italic>ídem</italic> except “8.vii-4.viii.1994”; 1 ♀ <italic>ídem</italic> except “14.ix-15.x.1994, pulpo, G. Quiroz y J.L. Navarrete cols.”; 1 ♂ labeled “MEXICO: Nayarit, Sierra el Nayar, July 1994, Guillermo Nogueira lgt.”; 1 ♂ labeled “MEXICO, Nayarit, Sierra del Nayar, Chapalilla, 1280 m, 17-VII-94, coprotr. G. Nogueira col.”; 1 ♂ <italic>ídem</italic> except “17.xii.1994”.</p><fig id="F11" position="float" orientation="portrait"><label>Figure 11.</label><caption><p>
                <italic><tp:taxon-name><tp:taxon-name-part taxon-name-part-type="genus" reg="Phanaeus">Phanaeus</tp:taxon-name-part> <tp:taxon-name-part taxon-name-part-type="species" reg="huichol">huichol</tp:taxon-name-part></tp:taxon-name></italic> sp. n. major male, dorsal view (holotype).</p></caption><graphic xmlns:xlink="http://www.w3.org/1999/xlink" xlink:href="zookeys-702-113-g011.jpg" position="float" orientation="portrait" xlink:type="simple" id="oo_157912.jpg"/></fig></tp:treatment-sec><tp:treatment-sec sec-type="Type deposition" id="SECID0EH6AE"><title>Type deposition.</title><p>Holotype 1 ♂ and six paratypes (4 ♂♂, 2 ♀♀) <named-content xmlns:xlink="http://www.w3.org/1999/xlink" content-type="dwc:institutional_code" xlink:type="simple">TAMU</named-content>; rest of paratypes as follows: 1 ♂, 1 ♀ <abbrev xmlns:xlink="http://www.w3.org/1999/xlink" xlink:title="MA Morón Collection, Xalapa, Veracruz, MX" id="ABBRID0ES6AE" xlink:type="simple">MXAL</abbrev>; 2 ♂♂, 1 ♀ <abbrev xmlns:xlink="http://www.w3.org/1999/xlink" xlink:title="V Moctezuma Collection, Xalapa, Veracruz, MX" id="ABBRID0EW6AE" xlink:type="simple">VMC</abbrev>; 1 ♂, 1 ♀ <abbrev xmlns:xlink="http://www.w3.org/1999/xlink" xlink:title="JL Sánchez-Huerta Collection, Xalapa, Veracruz, MX" id="ABBRID0E16AE" xlink:type="simple">JLSHC</abbrev>, 3 ♂♂, 3 ♀♀ <named-content xmlns:xlink="http://www.w3.org/1999/xlink" content-type="dwc:institutional_code" xlink:type="simple">CEMT</named-content>.</p></tp:treatment-sec><tp:treatment-sec sec-type="diagnosis" id="SECID0EEAAG"><title>Diagnosis.</title><p>Dorsum metallic green; anterior margin of pronotum projected upwards; acute posterolateral angles of pronotum (Fig. <xref ref-type="fig" rid="F11">11</xref>); anterior metasternal angle almost right angled but with rounded apex in lateral view (Fig. <xref ref-type="fig" rid="F16">16</xref>); lateral metasternal angles evanescent (Fig. <xref ref-type="fig" rid="F18">18</xref>); lamella copulatrix as in Fig. <xref ref-type="fig" rid="F12">12</xref>.</p><fig id="F12" position="float" orientation="portrait"><label>Figure 12.</label><caption><p>Lamella copulatrix of <italic><tp:taxon-name><tp:taxon-name-part taxon-name-part-type="genus" reg="Phanaeus">Phanaeus</tp:taxon-name-part> <tp:taxon-name-part taxon-name-part-type="species" reg="huichol">huichol</tp:taxon-name-part></tp:taxon-name></italic> sp. n. (holotype). Abbreviations: <abbrev xmlns:xlink="http://www.w3.org/1999/xlink" xlink:title="left lobe" id="ABBRID0ENBAG" xlink:type="simple">LL</abbrev>: left lobe, <abbrev xmlns:xlink="http://www.w3.org/1999/xlink" xlink:title="central ridge" id="ABBRID0ERBAG" xlink:type="simple">CR</abbrev>: central ridge, <abbrev xmlns:xlink="http://www.w3.org/1999/xlink" xlink:title="right lobe" id="ABBRID0EVBAG" xlink:type="simple">RL</abbrev>: right lobe.</p></caption><graphic xmlns:xlink="http://www.w3.org/1999/xlink" xlink:href="zookeys-702-113-g012.jpg" position="float" orientation="portrait" xlink:type="simple" id="oo_157913.jpg"/></fig></tp:treatment-sec><tp:treatment-sec sec-type="description" id="SECID0E5BAG"><title>Description.</title><p>Holotype length 17.6 mm, width at base of elytra 9.8 mm. <bold>Head</bold>: Clypeus dark brown with bright metallic green, anterior margin bidentate. Genae metallic green with granular sculpturing. Frons with a black cephalic horn, curved posteriorly over pronotum; lateral region of frons is metallic green weakly rough with coarse and weakly impressed punctures. <bold>Pronotum</bold>: Triangular pronotal disc with lateral fossae and metallic olive green coloring, flattened with lateral undulations. Lateral lines of pronotal disc not impressed. Sculpturing shagreened without punctures. Anterior pronotal angles wide and rounded. Posterior pronotal angles sa<!--PageBreak--><!--PageBreak-->lient, directed laterally and weakly upturned apically. Basal fossae weakly impressed. Two lateral carinas are impressed near to pronotal apex. <bold>Elytra</bold>: Striae black-green colored, shagreened with small well-spaced punctures and weakly rough sculpturing. Interstriae strongly impressed with small punctures. <bold>Pygidium</bold>: Metallic olive green, with well-impressed punctures and shagreened rough sculpturing. <bold>Protibia</bold>: Quadridentate with apical spur. <bold>Aedeagus</bold>: Similar to that of <italic><tp:taxon-name><tp:taxon-name-part taxon-name-part-type="genus" reg="Phanaeus">P.</tp:taxon-name-part> <tp:taxon-name-part taxon-name-part-type="species" reg="endymion">endymion</tp:taxon-name-part></tp:taxon-name></italic> species group. Lamella copulatrix as Fig. <xref ref-type="fig" rid="F12">12</xref>.</p></tp:treatment-sec><tp:treatment-sec sec-type="variation" id="SECID0ECDAG"><title>Variation.</title><p>This species shows variation in color, being olive green or dark green with blue reflections. <bold>Minor male (Fig. <xref ref-type="fig" rid="F13">13</xref>)</bold>: Similar to major male, except the cephalic horn smaller and the posterolateral angles of pronotum reduced. <bold>Female (Figs <xref ref-type="fig" rid="F14">14</xref>, <xref ref-type="fig" rid="F15">15</xref>): <!--PageBreak--></bold>As male except head black with green reflections in frons and genae, cephalic carina trituberculate, pronotal sculpturing shagreened, most of pronotal disk dull black, pronotal process trituberculate. <bold>Size of paratypes.</bold> Mean length 17.5 mm (16–18.7 mm), mean width 9.4 mm (8.7–9.8 mm).</p><fig id="F13" position="float" orientation="portrait"><label>Figure 13.</label><caption><p>
                <italic><tp:taxon-name><tp:taxon-name-part taxon-name-part-type="genus" reg="Phanaeus">Phanaeus</tp:taxon-name-part> <tp:taxon-name-part taxon-name-part-type="species" reg="huichol">huichol</tp:taxon-name-part></tp:taxon-name></italic> sp. n. minor male, dorsal view (paratype).</p></caption><graphic xmlns:xlink="http://www.w3.org/1999/xlink" xlink:href="zookeys-702-113-g013.jpg" position="float" orientation="portrait" xlink:type="simple" id="oo_157914.jpg"/></fig><fig id="F14" position="float" orientation="portrait"><label>Figure 14.</label><caption><p>
                <italic><tp:taxon-name><tp:taxon-name-part taxon-name-part-type="genus" reg="Phanaeus">Phanaeus</tp:taxon-name-part> <tp:taxon-name-part taxon-name-part-type="species" reg="huichol">huichol</tp:taxon-name-part></tp:taxon-name></italic> sp. n. female, dorsal view (paratype).</p></caption><graphic xmlns:xlink="http://www.w3.org/1999/xlink" xlink:href="zookeys-702-113-g014.jpg" position="float" orientation="portrait" xlink:type="simple" id="oo_157915.jpg"/></fig></tp:treatment-sec><tp:treatment-sec sec-type="etymology" id="SECID0ENFAG"><title>Etymology.</title><p>The name of the new species refers to the Huichol ethnic group, which inhabits part of the geographic region where the type series was collected.</p></tp:treatment-sec><tp:treatment-sec sec-type="remarks" id="SECID0ESFAG"><title>Remarks.</title><p>
            <italic><tp:taxon-name><tp:taxon-name-part taxon-name-part-type="genus" reg="Phanaeus">Phanaeus</tp:taxon-name-part> <tp:taxon-name-part taxon-name-part-type="species" reg="huichol">huichol</tp:taxon-name-part></tp:taxon-name></italic> is easily distinguished from the closely related <italic><tp:taxon-name><tp:taxon-name-part taxon-name-part-type="genus" reg="Phanaeus">P.</tp:taxon-name-part> <tp:taxon-name-part taxon-name-part-type="species" reg="zoque">zoque</tp:taxon-name-part></tp:taxon-name></italic> by its geographic distribution and morphological characters: <italic><tp:taxon-name><tp:taxon-name-part taxon-name-part-type="genus" reg="Phanaeus">Phanaeus</tp:taxon-name-part> <tp:taxon-name-part taxon-name-part-type="species" reg="huichol">huichol</tp:taxon-name-part></tp:taxon-name></italic> male shows two elongate and weak tumescences near to pronotal apex, while <italic><tp:taxon-name><tp:taxon-name-part taxon-name-part-type="genus" reg="Phanaeus">P.</tp:taxon-name-part> <tp:taxon-name-part taxon-name-part-type="species" reg="zoque">zoque</tp:taxon-name-part></tp:taxon-name></italic> presents two strong tubercles; the anterior lateral angles of the pronotum <!--PageBreak--><!--PageBreak-->of <italic><tp:taxon-name><tp:taxon-name-part taxon-name-part-type="genus" reg="Phanaeus">P.</tp:taxon-name-part> <tp:taxon-name-part taxon-name-part-type="species" reg="huichol">huichol</tp:taxon-name-part></tp:taxon-name></italic> are wider and more rounded than those of <italic><tp:taxon-name><tp:taxon-name-part taxon-name-part-type="genus" reg="Phanaeus">P.</tp:taxon-name-part> <tp:taxon-name-part taxon-name-part-type="species" reg="zoque">zoque</tp:taxon-name-part></tp:taxon-name></italic>. Major females of <italic><tp:taxon-name><tp:taxon-name-part taxon-name-part-type="genus" reg="Phanaeus">P.</tp:taxon-name-part> <tp:taxon-name-part taxon-name-part-type="species" reg="huichol">huichol</tp:taxon-name-part></tp:taxon-name></italic> show tridentate pronotal projections with teeth of similar size (Fig. <xref ref-type="fig" rid="F15">15</xref>), while in the <italic><tp:taxon-name><tp:taxon-name-part taxon-name-part-type="genus" reg="Phanaeus">P.</tp:taxon-name-part> <tp:taxon-name-part taxon-name-part-type="species" reg="zoque">zoque</tp:taxon-name-part></tp:taxon-name></italic> major female the middle dent resembles a carina, with smaller lateral teeth. In both males and females of <italic><tp:taxon-name><tp:taxon-name-part taxon-name-part-type="genus" reg="Phanaeus">P.</tp:taxon-name-part> <tp:taxon-name-part taxon-name-part-type="species" reg="huichol">huichol</tp:taxon-name-part></tp:taxon-name></italic> the anterior metasternal angle is obtuse in lateral view (Fig. <xref ref-type="fig" rid="F16">16</xref>), whereas in <italic><tp:taxon-name><tp:taxon-name-part taxon-name-part-type="genus" reg="Phanaeus">P.</tp:taxon-name-part> <tp:taxon-name-part taxon-name-part-type="species" reg="zoque">zoque</tp:taxon-name-part></tp:taxon-name></italic> this is almost right-angled but with a rounded apex (Fig. <xref ref-type="fig" rid="F17">17</xref>). Anterior metasternal angles are notably less angular in <italic><tp:taxon-name><tp:taxon-name-part taxon-name-part-type="genus" reg="Phanaeus">P.</tp:taxon-name-part> <tp:taxon-name-part taxon-name-part-type="species" reg="huichol">huichol</tp:taxon-name-part></tp:taxon-name></italic> (Fig. <xref ref-type="fig" rid="F18">18</xref>), while they are more evident in <italic><tp:taxon-name><tp:taxon-name-part taxon-name-part-type="genus" reg="Phanaeus">P.</tp:taxon-name-part> <tp:taxon-name-part taxon-name-part-type="species" reg="zoque">zoque</tp:taxon-name-part></tp:taxon-name></italic> (Fig. <xref ref-type="fig" rid="F19">19</xref>). Differences in angulation are also evident in other ventral sternites (lateral mesometasternal angles evanescent in <italic><tp:taxon-name><tp:taxon-name-part taxon-name-part-type="genus" reg="Phanaeus">P.</tp:taxon-name-part> <tp:taxon-name-part taxon-name-part-type="species" reg="huichol">huichol</tp:taxon-name-part></tp:taxon-name></italic>, those angles well defined and slightly curved in <italic><tp:taxon-name><tp:taxon-name-part taxon-name-part-type="genus" reg="Phanaeus">P.</tp:taxon-name-part> <tp:taxon-name-part taxon-name-part-type="species" reg="zoque">zoque</tp:taxon-name-part></tp:taxon-name></italic>). <italic><tp:taxon-name><tp:taxon-name-part taxon-name-part-type="genus" reg="Phanaeus">Phanaeus</tp:taxon-name-part> <tp:taxon-name-part taxon-name-part-type="species" reg="huichol">huichol</tp:taxon-name-part></tp:taxon-name></italic> is restricted to the Pacific slope of Mexico (Jalisco and Nayarit), while <italic><tp:taxon-name><tp:taxon-name-part taxon-name-part-type="genus" reg="Phanaeus">P.</tp:taxon-name-part> <tp:taxon-name-part taxon-name-part-type="species" reg="zoque">zoque</tp:taxon-name-part></tp:taxon-name></italic> is found in the Mexican southeast (Oaxaca and Chiapas).</p><fig id="F15" position="float" orientation="portrait"><label>Figure 15.</label><caption><p>
                <italic><tp:taxon-name><tp:taxon-name-part taxon-name-part-type="genus" reg="Phanaeus">Phanaeus</tp:taxon-name-part> <tp:taxon-name-part taxon-name-part-type="species" reg="huichol">huichol</tp:taxon-name-part></tp:taxon-name></italic> sp. n. female, frontal view (paratype).</p></caption><graphic xmlns:xlink="http://www.w3.org/1999/xlink" xlink:href="zookeys-702-113-g015.jpg" position="float" orientation="portrait" xlink:type="simple" id="oo_157916.jpg"/></fig><fig id="F16" position="float" orientation="portrait"><label>Figure 16.</label><caption><p>
                <italic><tp:taxon-name><tp:taxon-name-part taxon-name-part-type="genus" reg="Phanaeus">Phanaeus</tp:taxon-name-part> <tp:taxon-name-part taxon-name-part-type="species" reg="huichol">huichol</tp:taxon-name-part></tp:taxon-name></italic> sp. n. anterior metasternal angle pointed out with a red circle, lateral view (paratype).</p></caption><graphic xmlns:xlink="http://www.w3.org/1999/xlink" xlink:href="zookeys-702-113-g016.jpg" position="float" orientation="portrait" xlink:type="simple" id="oo_157917.jpg"/></fig><fig id="F17" position="float" orientation="portrait"><label>Figure 17.</label><caption><p>
                <italic><tp:taxon-name><tp:taxon-name-part taxon-name-part-type="genus" reg="Phanaeus">Phanaeus</tp:taxon-name-part> <tp:taxon-name-part taxon-name-part-type="species" reg="zoque">zoque</tp:taxon-name-part></tp:taxon-name></italic> anterior metasternal angle pointed out with a red circle, lateral view (paratype).</p></caption><graphic xmlns:xlink="http://www.w3.org/1999/xlink" xlink:href="zookeys-702-113-g017.jpg" position="float" orientation="portrait" xlink:type="simple" id="oo_157918.jpg"/></fig></tp:treatment-sec><tp:treatment-sec sec-type="type locality" id="SECID0EHOAG"><title>Type locality.</title><p>MEXICO, Jalisco, Mazamitla.</p></tp:treatment-sec><tp:treatment-sec sec-type="distribution" id="SECID0EMOAG"><title>Distribution and Ecology.</title><p>This species occurs in the Sierra Occidental of Jalisco and the Sierra del Nayar (Nayarit), in coniferous-oak forests, cloud forests and riparian forests, between 700–1760 m a.s.l. This species seems to be generalist, since specimens have been collected with carrion, dung and fungus.</p></tp:treatment-sec><tp:treatment-sec><!--Section generated to contain objects referenced in tp:taxon-treatment.--><fig id="F18" position="float" orientation="portrait"><label>Figure 18.</label><caption><p>
              <italic><tp:taxon-name><tp:taxon-name-part taxon-name-part-type="genus" reg="Phanaeus">Phanaeus</tp:taxon-name-part> <tp:taxon-name-part taxon-name-part-type="species" reg="huichol">huichol</tp:taxon-name-part></tp:taxon-name></italic> sp. n. metasternum (paratype). The anterior metasternal angle is indicated with a red circle.</p></caption><graphic xmlns:xlink="http://www.w3.org/1999/xlink" xlink:href="zookeys-702-113-g018.jpg" position="float" orientation="portrait" xlink:type="simple" id="oo_157919.jpg"/></fig><fig id="F19" position="float" orientation="portrait"><label>Figure 19.</label><caption><p>
              <italic><tp:taxon-name><tp:taxon-name-part taxon-name-part-type="genus" reg="Phanaeus">Phanaeus</tp:taxon-name-part> <tp:taxon-name-part taxon-name-part-type="species" reg="zoque">zoque</tp:taxon-name-part></tp:taxon-name></italic> metasternum (paratype). The anterior metasternal angle is indicated with a red circle.</p></caption><graphic xmlns:xlink="http://www.w3.org/1999/xlink" xlink:href="zookeys-702-113-g019.jpg" position="float" orientation="portrait" xlink:type="simple" id="oo_157920.jpg"/></fig></tp:treatment-sec><ref-list><ref id="B9"><mixed-citation xmlns:xlink="http://www.w3.org/1999/xlink" xlink:type="simple">
          <person-group><name name-style="western"><surname>Edmonds</surname><given-names>WD</given-names></name></person-group> (<year>1994</year>) <article-title>Revision of <italic><tp:taxon-name><tp:taxon-name-part taxon-name-part-type="genus">Phanaeus</tp:taxon-name-part></tp:taxon-name></italic> MacLeay, a New World genus of <tp:taxon-name><tp:taxon-name-part taxon-name-part-type="subfamily">Scarabaeinae</tp:taxon-name-part></tp:taxon-name> dung beetles (<tp:taxon-name><tp:taxon-name-part taxon-name-part-type="order">Coleoptera</tp:taxon-name-part></tp:taxon-name>: <tp:taxon-name><tp:taxon-name-part taxon-name-part-type="family">Scarabaeidae</tp:taxon-name-part></tp:taxon-name>, <tp:taxon-name><tp:taxon-name-part taxon-name-part-type="subfamily">Scarabaeinae</tp:taxon-name-part></tp:taxon-name>).</article-title> <source>Natural History Museum of Los Angeles County, Contributions in Science</source> <volume>443</volume>: <fpage>1</fpage>–<lpage>105</lpage>.</mixed-citation></ref><ref id="B3"><mixed-citation xmlns:xlink="http://www.w3.org/1999/xlink" xlink:type="simple">
          <person-group><name name-style="western"><surname>Arnaud</surname><given-names>P</given-names></name></person-group> (<year>2002</year>) <source><tp:taxon-name><tp:taxon-name-part taxon-name-part-type="tribe">Phanaeini</tp:taxon-name-part></tp:taxon-name>. Les Coléoptères du Monde, vol. 28.</source> <publisher-name>Hillside Books</publisher-name>, <publisher-loc>Canterbury, Kent</publisher-loc>, <size units="page">151 pp</size>.</mixed-citation></ref><ref id="B10"><mixed-citation xmlns:xlink="http://www.w3.org/1999/xlink" xlink:type="simple">
          <person-group><name name-style="western"><surname>Edmonds</surname><given-names>WD</given-names></name></person-group> (<year>2003</year>) <article-title>Tribu <tp:taxon-name><tp:taxon-name-part taxon-name-part-type="tribe">Phanaeini</tp:taxon-name-part></tp:taxon-name>.</article-title> In: <person-group><name name-style="western"><surname>Morón</surname><given-names>MA</given-names></name></person-group> (<role>Ed.</role>) <issue-title>Atlas de los escarabajos de México.</issue-title> <source><tp:taxon-name><tp:taxon-name-part taxon-name-part-type="order">Coleoptera</tp:taxon-name-part></tp:taxon-name>: <tp:taxon-name><tp:taxon-name-part taxon-name-part-type="superfamily">Lamellicornia</tp:taxon-name-part></tp:taxon-name>. Vol. II Familias <tp:taxon-name><tp:taxon-name-part taxon-name-part-type="family">Scarabaeidae</tp:taxon-name-part></tp:taxon-name>, <tp:taxon-name><tp:taxon-name-part taxon-name-part-type="family">Trogidae</tp:taxon-name-part></tp:taxon-name>, <tp:taxon-name><tp:taxon-name-part taxon-name-part-type="family">Passalidae</tp:taxon-name-part></tp:taxon-name> y <tp:taxon-name><tp:taxon-name-part taxon-name-part-type="family">Lucanidae</tp:taxon-name-part></tp:taxon-name>. Argania Editio, Barcelona</source>, <fpage>58</fpage>–<lpage>65</lpage>.</mixed-citation></ref><ref id="B19"><mixed-citation xmlns:xlink="http://www.w3.org/1999/xlink" xlink:type="simple">
          <person-group><name name-style="western"><surname>Quiroz-Rocha</surname><given-names>GA</given-names></name><name name-style="western"><surname>Navarrete-Heredia</surname><given-names>JL</given-names></name><name name-style="western"><surname>Martínez</surname><given-names>PA</given-names></name></person-group> (<year>2008</year>) <article-title>Especies de <tp:taxon-name><tp:taxon-name-part taxon-name-part-type="subfamily">Scarabaeinae</tp:taxon-name-part></tp:taxon-name> (<tp:taxon-name><tp:taxon-name-part taxon-name-part-type="order">Coleoptera</tp:taxon-name-part></tp:taxon-name>: <tp:taxon-name><tp:taxon-name-part taxon-name-part-type="family">Scarabaeidae</tp:taxon-name-part></tp:taxon-name>) y <tp:taxon-name><tp:taxon-name-part taxon-name-part-type="family">Silphidae</tp:taxon-name-part></tp:taxon-name> (<tp:taxon-name><tp:taxon-name-part taxon-name-part-type="order">Coleoptera</tp:taxon-name-part></tp:taxon-name>) necrófilas de Bosque de Pino-Encino y Bosque Mesófilo de Montaña en el Municipio de Mascota, Jalisco, México.</article-title> <source>Dugesiana</source> <volume>15</volume>(<issue>1</issue>): <fpage>27</fpage>–<lpage>37</lpage>. <ext-link xlink:type="simple" ext-link-type="uri" xlink:href="http://www.revistascientificas.udg.mx/index.php/DUG/article/view/3848/3627">http://www.revistascientificas.udg.mx/index.php/DUG/article/view/3848/3627</ext-link></mixed-citation></ref><ref id="B12"><mixed-citation xmlns:xlink="http://www.w3.org/1999/xlink" xlink:type="simple">
          <person-group><name name-style="western"><surname>Edmonds</surname><given-names>WD</given-names></name><name name-style="western"><surname>Zídek</surname><given-names>J</given-names></name></person-group> (<year>2012</year>) <article-title>Taxonomy of <italic><tp:taxon-name><tp:taxon-name-part taxon-name-part-type="genus">Phanaeus</tp:taxon-name-part></tp:taxon-name></italic> revisited: revised keys to and comments on species of the New World dung beetle genus <italic><tp:taxon-name><tp:taxon-name-part taxon-name-part-type="genus">Phanaeus</tp:taxon-name-part></tp:taxon-name></italic> MacLeay, 1819 (<tp:taxon-name><tp:taxon-name-part taxon-name-part-type="order">Coleoptera</tp:taxon-name-part></tp:taxon-name>: <tp:taxon-name><tp:taxon-name-part taxon-name-part-type="family">Scarabaeidae</tp:taxon-name-part></tp:taxon-name>: <tp:taxon-name><tp:taxon-name-part taxon-name-part-type="subfamily">Scarabaeinae</tp:taxon-name-part></tp:taxon-name>: <tp:taxon-name><tp:taxon-name-part taxon-name-part-type="tribe">Phanaeini</tp:taxon-name-part></tp:taxon-name>).</article-title> <source><tp:taxon-name><tp:taxon-name-part taxon-name-part-type="class">Insecta</tp:taxon-name-part></tp:taxon-name> Mundi</source> <volume>274</volume>: <fpage>1</fpage>–<lpage>108</lpage>. <ext-link xlink:type="simple" ext-link-type="uri" xlink:href="http://digitalcommons.unl.edu/insectamundi/784/">http://digitalcommons.unl.edu/insectamundi/784/</ext-link></mixed-citation></ref><ref id="B17"><mixed-citation xmlns:xlink="http://www.w3.org/1999/xlink" xlink:type="simple">
          <person-group><name name-style="western"><surname>Moctezuma</surname><given-names>V</given-names></name><name name-style="western"><surname>Halffter</surname><given-names>G</given-names></name></person-group> (<year>2017</year>) <article-title>A new species of <italic><tp:taxon-name><tp:taxon-name-part taxon-name-part-type="genus">Phanaeus</tp:taxon-name-part></tp:taxon-name></italic> Macleay (<tp:taxon-name><tp:taxon-name-part taxon-name-part-type="order">Coleoptera</tp:taxon-name-part></tp:taxon-name>: <tp:taxon-name><tp:taxon-name-part taxon-name-part-type="family">Scarabaeidae</tp:taxon-name-part></tp:taxon-name>: <tp:taxon-name><tp:taxon-name-part taxon-name-part-type="subfamily">Scarabaeinae</tp:taxon-name-part></tp:taxon-name>) from Los Chimalapas, Oaxaca, Mexico.</article-title> <source>The Coleopterists Bulletin</source> <volume>71</volume>(<issue>1</issue>): <fpage>47</fpage>–<lpage>56</lpage>. <ext-link xlink:type="simple" ext-link-type="doi" xlink:href="10.1649/0010-065X-71.1.47">https://doi.org/10.1649/0010-065X-71.1.47</ext-link></mixed-citation></ref><ref id="B15"><mixed-citation xmlns:xlink="http://www.w3.org/1999/xlink" xlink:type="simple">
          <person-group><name name-style="western"><surname>Lizardo</surname><given-names>V</given-names></name><name name-style="western"><surname>Escobar</surname><given-names>F</given-names></name><name name-style="western"><surname>Rojas-Soto</surname><given-names>O</given-names></name></person-group> (<year>in press</year>) Diversity and distribution of <tp:taxon-name><tp:taxon-name-part taxon-name-part-type="tribe">Phanaeini</tp:taxon-name-part></tp:taxon-name> (<tp:taxon-name><tp:taxon-name-part taxon-name-part-type="order">Coleoptera</tp:taxon-name-part></tp:taxon-name>: <tp:taxon-name><tp:taxon-name-part taxon-name-part-type="family">Scarabaeidae</tp:taxon-name-part></tp:taxon-name>: <tp:taxon-name><tp:taxon-name-part taxon-name-part-type="subfamily">Scarabaeinae</tp:taxon-name-part></tp:taxon-name>) in Mexico. Zootaxa.</mixed-citation></ref></ref-list></tp:taxon-treatment>
