# Supplementary material for: Two new species of the Phanaeus endymion species group (Coleoptera, Scarabaeidae, Scarabaeinae)
Source: Zookeys. 2017 Sep 26;(702):113–35. doi: 10.3897/zookeys.702.14728 (PMC5673967; doi:10.3897/zookeys.702.14728)
Supplement: Supplementary material 1 — Table of localities [file zookeys-702-113-s001.csv]

Species	Latitude	Longitude
Phanaeus huichol	19.386423	-103.306816
Phanaeus huichol	19.69	-104.4
Phanaeus huichol	19.7	-104.39
Phanaeus huichol	19.73106	-104.036033
Phanaeus huichol	20.368643	-103.875509
Phanaeus huichol	20.983182	-104.731046
Phanaeus huichol	21.11	-103.51
Phanaeus huichol	21.394032	-104.829734
Phanaeus huichol	19.916148	-103.021285
Phanaeus huichol	22.005079	-104.538664
Phanaeus huichol	20.217611	-104.766333
Phanaeus huichol	20.342198	-105.230646
Phanaeus huichol	19.673863	-104.247522
Phanaeus huichol	20.462444	-104.750611
Phanaeus huichol	20.633556	-104.862667
Phanaeus huichol	20.245243	-103.668842
Phanaeus huichol	19.471517	-103.307096
Phanaeus huichol	21.244197	-104.640371
Phanaeus halffterorum	18.935435	-99.817001
Phanaeus halffterorum	18.8997	-100.4831
Phanaeus halffterorum	19.064729	-100.120911
Phanaeus halffterorum	19.051459	-99.969879
Phanaeus halffterorum	19.058735	-100.090654
Phanaeus halffterorum	19.041358	-100.006727
Phanaeus bravensis	17.360611	-99.467182
Phanaeus bravensis	17.550607	-99.500714
Phanaeus bravensis	17.62322	-99.595375
Phanaeus bravensis	17.561437	-99.616653
Phanaeus bravensis	17.376992	-99.454758
Phanaeus bravensis	17.366389	-99.470017
Phanaeus bravensis	17.230262	-99.524938
Phanaeus bravensis	17.321671	-99.499633
